# Supplementary material for: 4-(3-Ammonio­prop­yl)morpholin-4-ium tetra­chloridozincate(II)
Source: Acta Crystallogr Sect E Struct Rep Online. 2009 Feb 18;65(Pt 3):m282. doi: 10.1107/S1600536809004346 (PMC2968592; doi:10.1107/S1600536809004346)
Supplement: Supplementary file 2 [file e-65-0m282-Isup2.hkl]

data_I
#  Maher54 in P2(1)/c                      
_audit_creation_date        09-01-07
_audit_creation_method      CRYSTALS 

_cell_length_a                    6.2765(2)
_cell_angle_alpha                 90
_cell_length_b                    14.3552(4)
_cell_angle_beta                  100.759(4)
_cell_length_c                    15.4858(6)
_cell_angle_gamma                 90

# NOTE Fc on scale of Fo,      5.38534
# Status flags: 
#    o - used in refinement 
#    < - excluded by I/sigmaI cutoff 
#    x - excluded for another reason  

loop_
_refln_index_h
_refln_index_k
_refln_index_l
_refln_F_squared_meas
_refln_F_squared_calc
_refln_F_squared_sigma
_refln_observed_status
   1   0   0     5131.24        0.00      142.41 x
   2   0   0   992952.25  1021472.81     4342.47 o
   3   0   0     6998.26     6494.24      101.29 o
   4   0   0     7194.84     6816.40      140.57 o
   5   0   0    22773.50    22583.95      678.47 o
   6   0   0    40371.30    39919.55      990.23 o
   7   0   0     8693.84     8209.76      591.29 o
   8   0   0    33572.75    34806.38      808.60 o
   1   1   0    65452.82        0.00      192.64 x
   2   1   0   136845.58   136245.00      290.92 o
   3   1   0    86118.89    83011.07      378.43 o
   4   1   0       45.47       18.21       64.00 <
   5   1   0    52726.00    53901.30      388.43 o
   6   1   0    13432.60    13673.58      454.13 o
   7   1   0     9866.84    10417.26      356.52 o
   8   1   0     3125.32     2884.20      325.96 o
   0   2   0    20271.20        0.00      247.52 x
   1   2   0    68412.72    65625.91      158.15 o
   2   2   0    11948.29    11904.96       96.99 o
   3   2   0     1938.50     2424.92       83.84 o
   4   2   0     4083.19     3948.22      109.47 o
   5   2   0       25.97       81.79      112.45 <
   6   2   0     2562.45     2780.93      236.77 o
   7   2   0     3880.88     3992.85      279.58 o
   8   2   0     1712.30     1944.78      319.99 o
   1   3   0   377539.38   390450.06     1318.25 o
   2   3   0   145006.27   141825.56      324.67 o
   3   3   0   213306.86   211848.97      454.24 o
   4   3   0    28225.81    29396.62      226.28 o
   5   3   0      546.60      456.37      116.42 o
   6   3   0      546.83      568.98      201.41 <
   7   3   0      275.93       62.47      226.62 <
   8   3   0     3902.43     4702.43      592.26 o
   0   4   0   447143.78   440703.19     2831.45 o
   1   4   0   231754.20   219864.62      394.30 o
   2   4   0     7578.82     6196.28       95.71 o
   3   4   0   773436.62   794977.50     2473.95 o
   4   4   0    94050.38    95066.52      374.48 o
   5   4   0   193629.78   195421.81      747.73 o
   6   4   0       69.68      202.45      207.52 <
   7   4   0     2754.03     2883.39      267.54 o
   1   5   0    14819.12    14364.29      105.79 o
   2   5   0   106285.34   107877.16      372.45 o
   3   5   0    21472.47    20631.28      188.69 o
   4   5   0    10402.18    10579.39      157.69 o
   5   5   0    13154.90    13728.09      232.74 o
   6   5   0    32406.73    32770.08      518.66 o
   7   5   0      -51.91       40.30      236.98 <
   0   6   0   112572.01   102189.21      509.65 o
   1   6   0     1343.45     1606.48       56.55 o
   2   6   0     4151.34     3857.81       93.73 o
   3   6   0    61706.22    60678.26      329.37 o
   4   6   0     8858.35     8714.53      136.13 o
   5   6   0     4517.87     4823.68      173.18 o
   6   6   0     6332.96     6148.19      298.28 o
   7   6   0      252.56       37.16      282.37 <
   8   6   0     3316.83     3834.37      647.69 o
   1   7   0    46468.47    46826.41      285.30 o
   2   7   0    59493.63    58573.54      312.13 o
   3   7   0     7752.77     7595.45      142.89 o
   4   7   0      965.70      716.46      107.91 o
   5   7   0    20391.06    21554.40      291.38 o
   6   7   0     7380.09     7053.02      274.77 o
   7   7   0    11653.57    12309.45      443.75 o
   0   8   0   452411.50   448826.22     1676.49 o
   1   8   0    19337.96    20282.53      227.70 o
   2   8   0    54928.80    54257.07      352.50 o
   3   8   0    71722.80    70987.72      453.49 o
   4   8   0     1728.30     1758.62      131.34 o
   5   8   0     9516.94     9608.79      247.28 o
   6   8   0    21596.70    19257.00      522.43 o
   7   8   0    16445.70    17081.92      595.92 o
   1   9   0    18177.27    18180.60      204.64 o
   2   9   0    41732.80    40720.32      325.75 o
   3   9   0     6001.78     6052.12      179.54 o
   4   9   0    14776.42    15461.06      224.36 o
   5   9   0    22880.58    24724.36      378.18 o
   6   9   0    23119.85    23790.87      640.18 o
   7   9   0     1889.86     2090.88      599.32 o
   0  10   0    10917.27    11125.97      288.08 o
   1  10   0      723.80      952.79       98.13 o
   2  10   0      215.57      198.19       96.89 <
   3  10   0     6540.23     6787.11      195.98 o
   4  10   0      512.92      773.77      145.82 o
   5  10   0     9281.53     8936.82      299.93 o
   6  10   0     5051.21     6160.83      615.23 o
   1  11   0     4684.96     4885.37      150.99 o
   2  11   0    27783.45    28658.06      375.00 o
   3  11   0      565.34      922.85      149.22 o
   4  11   0      212.55      283.09      185.35 <
   5  11   0     6847.31     7086.31      338.36 o
   6  11   0     1785.95     1694.98      381.65 o
   0  12   0    34184.50    34631.84      608.18 o
   1  12   0     4048.79     3389.70      253.71 o
   2  12   0     -110.96        0.03      190.35 <
   3  12   0    39436.16    40629.79      431.77 o
   4  12   0    27362.78    27515.71      449.06 o
   5  12   0     1430.96     1367.20      238.70 o
   1  13   0    21897.60    23487.62      449.91 o
   2  13   0    21877.00    22107.93      474.77 o
   3  13   0     3314.50     3127.49      249.91 o
   4  13   0      641.37      716.48      278.56 <
   5  13   0    15209.57    15151.16      489.86 o
   0  14   0    41137.80    43136.02     1068.23 o
   1  14   0      852.04      723.24      232.73 o
   2  14   0     7434.61     7346.59      298.47 o
   3  14   0      804.49      878.90      202.65 o
   4  14   0      880.65     1378.42      275.84 o
   5  14   0     1638.00     1335.07      366.35 o
   1  15   0      594.79      604.85      246.63 <
   2  15   0     2310.26     2483.64      245.65 o
   3  15   0      845.15      713.16      232.72 o
   4  15   0      896.26      866.45      302.76 o
   5  15   0     5159.80     5840.02      647.25 o
   0  16   0      548.90      290.38      474.25 <
   1  16   0     5195.79     5445.80      337.69 o
   2  16   0    13541.95    14305.29      400.55 o
   3  16   0    13304.65    13392.21      403.24 o
   4  16   0    31214.30    33709.54     1139.71 o
   1  17   0    17923.43    17901.87      520.22 o
   2  17   0    16713.05    17119.19      458.78 o
   0  18   0      936.54     1253.35      549.12 <
   1  18   0     2836.23     2829.45      564.22 o
   2  18   0      246.87       34.62      467.54 <
  -8   1   1     3283.36     3488.94      286.64 o
  -7   1   1     3213.24     3084.58      274.62 o
  -6   1   1     1590.13     2057.78      229.97 o
  -5   1   1     4877.19     5228.17      186.31 o
  -4   1   1    24932.00    24713.65      234.67 o
  -3   1   1   147642.78   144303.16      411.50 o
  -2   1   1   381408.31   383447.66     1294.90 o
  -1   1   1   101098.34        0.00      176.96 x
   1   1   1    68252.01        0.00      192.37 x
   2   1   1   341879.19   344563.12     1539.93 o
   3   1   1    82382.80    83464.46      271.96 o
   4   1   1      940.99     1192.68       79.17 o
   5   1   1     4051.42     3762.36      154.16 o
   6   1   1    32141.25    32091.62      642.95 o
   7   1   1     3313.29     3060.14      338.67 o
   8   1   1      279.57      305.48      293.20 <
  -8   2   1    11955.80    11350.06      450.97 o
  -7   2   1      663.00      427.66      223.89 o
  -6   2   1     8910.80     8791.51      316.17 o
  -5   2   1    54889.30    54930.42      374.55 o
  -4   2   1    19707.13    19684.43      183.57 o
  -3   2   1   208395.88   209378.44      576.62 o
  -2   2   1   140923.16   138444.03      374.05 o
  -1   2   1   358419.50   362339.41     1670.70 o
   0   2   1   396432.03        0.00     3200.70 x
   1   2   1   223133.73   227913.91      679.20 o
   2   2   1     1705.19     1827.97       43.16 o
   3   2   1   207550.59   212371.31      531.76 o
   4   2   1    97027.80    94091.23      501.65 o
   5   2   1   122315.24   121941.24      633.91 o
   6   2   1      846.11      878.87      287.86 <
   7   2   1     1339.33     1347.09      249.36 o
   8   2   1    11754.05    12532.50      540.96 o
  -8   3   1     -279.66        6.94      351.15 <
  -7   3   1     4426.65     4669.93      286.51 o
  -6   3   1    50547.86    51293.09      628.05 o
  -5   3   1    40811.54    40338.64      341.94 o
  -4   3   1    25723.10    26291.21      189.41 o
  -3   3   1    13672.83    12427.32      118.52 o
  -2   3   1     2529.57     2538.37       65.48 o
  -1   3   1    32298.90    34849.66      125.07 o
   0   3   1     3937.99     3260.38       61.58 o
   1   3   1   350108.31   341373.09     1172.12 o
   2   3   1   201550.22   199132.72      349.84 o
   3   3   1   115855.99   117394.71      426.02 o
   4   3   1       97.05       11.10       69.31 <
   5   3   1     4311.49     4598.73      176.42 o
   6   3   1    13666.23    14543.97      367.83 o
   7   3   1       31.84        0.29      244.30 <
   8   3   1       29.39        1.54      318.55 <
  -8   4   1     1021.21     1097.94      467.03 <
  -7   4   1     3923.08     3831.70      226.46 o
  -6   4   1       84.22      142.93      192.96 <
  -5   4   1    29954.28    29762.67      311.10 o
  -4   4   1    17037.87    18540.77      153.86 o
  -3   4   1   225971.61   222802.44      591.71 o
  -2   4   1    15301.01    16576.94      127.50 o
  -1   4   1   566061.69   557708.88     2277.84 o
   0   4   1        2.66       70.97       37.97 <
   1   4   1   264961.66   258297.69      569.19 o
   2   4   1    31770.30    30541.72      173.66 o
   3   4   1      722.30     1036.96       81.33 o
   4   4   1     3081.38     2694.16      105.74 o
   5   4   1     6557.86     6821.53      186.40 o
   6   4   1     7766.05     7703.42      317.59 o
   7   4   1     3071.19     2992.75      287.67 o
  -7   5   1      139.20      224.82      208.92 <
  -6   5   1    22073.33    21457.45      439.87 o
  -5   5   1    14024.48    14275.72      237.02 o
  -4   5   1     1328.09     1476.14       76.63 o
  -3   5   1     2331.20     2427.83       82.42 o
  -2   5   1    77925.81    75135.09      261.01 o
  -1   5   1     3870.46     3481.64       58.60 o
   0   5   1    19227.54    18682.38      126.74 o
   1   5   1   179202.00   178388.70      421.52 o
   2   5   1   183728.86   176951.75      448.16 o
   3   5   1    69586.94    70176.94      354.07 o
   4   5   1      105.03      155.13       94.78 <
   5   5   1    13237.98    13823.42      237.98 o
   6   5   1    23584.74    24807.27      461.05 o
   7   5   1    13134.55    13391.70      531.18 o
  -7   6   1     9581.11    10623.16      340.14 o
  -6   6   1    15121.34    14884.56      308.64 o
  -5   6   1    17389.17    17030.55      246.29 o
  -4   6   1    43980.50    44008.56      267.61 o
  -3   6   1    57744.73    63671.98      289.44 o
  -2   6   1      840.30      460.03       65.27 o
  -1   6   1   114632.56   109864.45      300.54 o
   0   6   1   349634.59   349696.25      781.11 o
   1   6   1    17036.96    16651.40      150.29 o
   2   6   1    22138.40    21984.18      189.69 o
   3   6   1    87144.36    85906.97      418.26 o
   4   6   1    51302.21    52711.55      427.75 o
   5   6   1    22798.60    24110.47      301.76 o
   6   6   1     5686.65     5833.20      287.97 o
   7   6   1     6405.91     5548.68      615.33 o
  -7   7   1      447.07      494.43      246.23 <
  -6   7   1    46512.98    48150.93      562.01 o
  -5   7   1    25687.30    26821.19      276.31 o
  -4   7   1     3721.66     3784.02      114.25 o
  -3   7   1    40494.26    40229.75      264.55 o
  -2   7   1   123975.34   125773.56      460.85 o
  -1   7   1   155863.00   157125.92      439.13 o
   0   7   1   201972.02   203372.77      742.95 o
   1   7   1    22138.00    20009.17      238.57 o
   2   7   1     2308.67     1773.57      120.79 o
   3   7   1     1366.18      903.20       97.00 o
   4   7   1    33577.20    32723.56      438.56 o
   5   7   1    46099.73    46146.18      475.53 o
   6   7   1    23854.30    23465.21      623.66 o
   7   7   1     9114.35     8678.79      546.12 o
  -7   8   1     1034.96     1065.98      293.29 o
  -6   8   1    23532.35    22153.61      619.56 o
  -5   8   1       -3.79       64.30      118.04 <
  -4   8   1    31409.49    31121.88      290.68 o
  -3   8   1     7936.12     8068.67      160.94 o
  -2   8   1    64130.50    63268.23      301.96 o
  -1   8   1     6395.15     6408.43      123.70 o
   0   8   1   242460.02   247456.61      875.89 o
   1   8   1     8996.43     8432.97      184.06 o
   2   8   1   252724.61   248937.84      775.81 o
   3   8   1     1051.55     1146.74      142.78 o
   4   8   1    67382.01    68249.31      621.75 o
   5   8   1     1577.04     1671.37      225.07 o
   6   8   1    44181.14    43827.90      893.19 o
   7   8   1      957.82     1136.46      378.20 <
  -7   9   1      983.22      959.88      292.74 o
  -6   9   1      141.30      252.01      262.31 <
  -5   9   1     3040.97     3012.29      185.86 o
  -4   9   1      422.99      597.89      120.16 o
  -3   9   1    23459.38    24284.59      293.34 o
  -2   9   1    37916.20    39491.02      268.89 o
  -1   9   1    42482.54    41273.29      324.46 o
   0   9   1     1716.47     1451.44      143.24 o
   1   9   1    24394.05    23973.30      292.47 o
   2   9   1    15307.78    14433.03      194.45 o
   3   9   1    27959.27    28547.17      425.26 o
   4   9   1     6201.61     6475.67      190.46 o
   5   9   1     3047.38     2915.65      236.80 o
   6   9   1      672.80      363.64      297.42 <
  -7  10   1     3660.12     3583.76      573.60 o
  -6  10   1       64.44        0.74      323.85 <
  -5  10   1    32766.66    33175.59      413.72 o
  -4  10   1    89335.27    88555.03      525.98 o
  -3  10   1   122608.40   124333.59      648.56 o
  -2  10   1     9442.11    10026.86      179.86 o
  -1  10   1     5800.87     5612.50      151.75 o
   0  10   1    65932.00    66147.38      616.41 o
   1  10   1    52073.65    52876.48      436.33 o
   2  10   1    19165.43    20705.96      224.39 o
   3  10   1     5499.74     5234.41      209.05 o
   4  10   1    39621.90    39790.47      407.47 o
   5  10   1     1014.69     1206.19      210.38 o
   6  10   1     4194.21     3722.15      636.32 o
  -6  11   1    13686.35    14033.85      554.47 o
  -5  11   1     9885.25     9592.10      314.91 o
  -4  11   1    17519.66    17763.60      303.80 o
  -3  11   1    16150.60    15886.10      249.27 o
  -2  11   1    38232.10    38475.55      390.99 o
  -1  11   1    20995.88    21377.63      287.12 o
   0  11   1     1860.18     1672.09      201.65 o
   1  11   1    47344.18    45604.21      364.82 o
   2  11   1    26282.03    27664.12      459.99 o
   3  11   1    29410.06    28579.22      487.22 o
   4  11   1      204.08      402.84      237.37 <
   5  11   1     4004.49     4162.95      294.75 o
   6  11   1     4598.21     4993.67      720.98 o
  -6  12   1      700.42      149.70      485.56 <
  -5  12   1    33675.93    35336.71      614.08 o
  -4  12   1     1590.64     1793.18      226.05 o
  -3  12   1   108451.61   108558.95      690.53 o
  -2  12   1     1520.91     1428.45      194.41 o
  -1  12   1    86395.55    88554.87      691.75 o
   0  12   1      168.32      215.94      164.43 <
   1  12   1    46029.77    46782.99      581.71 o
   2  12   1     8866.32     9106.32      322.99 o
   3  12   1    95416.13    95646.83      763.87 o
   4  12   1     4098.74     4410.37      293.09 o
   5  12   1    49974.30    48940.12      745.84 o
  -6  13   1     8202.48     8443.36      675.68 o
  -5  13   1    12398.30    12153.40      449.63 o
  -4  13   1     2676.86     2663.44      297.57 o
  -3  13   1      571.63      705.28      190.23 o
  -2  13   1    12219.45    12830.77      326.89 o
  -1  13   1    13832.28    14482.44      342.35 o
   0  13   1    13883.18    14172.96      321.69 o
   1  13   1     -166.15       75.28      215.78 <
   2  13   1     2913.49     3372.45      232.96 o
   3  13   1     2108.30     2257.93      236.44 o
   4  13   1     8337.47     8725.10      391.41 o
   5  13   1    18111.23    18516.65      512.13 o
  -5  14   1      237.89      207.34      330.00 <
  -4  14   1    10977.37    12140.85      440.97 o
  -3  14   1     9890.96    10691.59      327.22 o
  -2  14   1     1426.90     1535.63      244.40 o
  -1  14   1    24219.50    23935.41      506.68 o
   0  14   1    24557.00    24795.27      488.80 o
   1  14   1    29702.27    30661.97      475.24 o
   2  14   1      138.52      394.29      210.09 <
   3  14   1     3955.68     3727.29      260.62 o
   4  14   1    21940.60    22751.69      547.36 o
   5  14   1      222.96       43.47      328.42 <
  -5  15   1     7012.92     6547.08      695.70 o
  -4  15   1      748.55      704.94      288.81 <
  -3  15   1     4757.49     4585.48      293.40 o
  -2  15   1    31324.24    30192.31      590.56 o
  -1  15   1     5897.93     6239.52      387.53 o
   0  15   1      507.88      292.69      291.57 <
   1  15   1    14492.15    14068.27      371.18 o
   2  15   1    20353.55    19686.81      426.84 o
   3  15   1     7749.39     7610.65      332.96 o
   4  15   1     1407.64     1665.29      335.04 o
   5  15   1     4664.88     5588.12      604.54 o
  -4  16   1    10501.50    11179.61      782.85 o
  -3  16   1      448.77      483.96      254.63 <
  -2  16   1    30540.17    29765.31      610.86 o
  -1  16   1    16196.25    17145.24      576.80 o
   0  16   1    62480.03    65543.58      820.78 o
   1  16   1     6381.88     6623.84      319.16 o
   2  16   1    34530.32    33794.36      568.32 o
   3  16   1     1827.48     1891.80      252.30 o
   4  16   1     5377.57     4644.62      671.99 o
  -3  17   1      134.33      113.75      355.37 <
  -2  17   1     1765.31     1785.01      285.65 o
  -1  17   1      100.14       61.75      334.52 <
   0  17   1      251.17       37.34      279.38 <
   1  17   1     5915.90     5836.97      334.34 o
   2  17   1     5037.90     4786.75      325.54 o
  -2  18   1      478.85      995.11      336.78 <
  -1  18   1     7977.06     8254.26      517.53 o
   0  18   1     4633.13     4850.11      366.96 o
   1  18   1    17618.70    17022.17      888.04 o
   2  18   1     2429.50     2628.58      527.04 o
  -8   0   2    40884.65    39266.24      864.33 o
  -7   0   2     7389.18     6945.68      327.94 o
  -6   0   2   107871.49   107907.48     1097.31 o
  -5   0   2     9109.53     9378.45      448.58 o
  -4   0   2     4825.43     4383.79      164.03 o
  -3   0   2    25815.25    24863.31      344.71 o
  -2   0   2   465572.66   447745.50     3101.85 o
  -1   0   2   410184.34        0.00     1470.67 x
   1   0   2   542121.50   550762.12     2962.03 o
   2   0   2    68200.30    62333.23      433.65 o
   3   0   2   207307.00   207683.64      810.18 o
   4   0   2    37772.37    37450.80      369.66 o
   5   0   2    81027.34    83314.92      746.26 o
   6   0   2    40686.70    40239.98     1067.06 o
   7   0   2      149.12        6.10      465.40 <
   8   0   2    40237.10    41929.06     1276.63 o
  -8   1   2      567.80      446.49      243.47 <
  -7   1   2      179.46      179.10      171.27 <
  -6   1   2    38518.07    39031.60      553.29 o
  -5   1   2      166.62       60.93      162.54 <
  -4   1   2     7426.52     7371.90      116.52 o
  -3   1   2    59618.23    58272.95      246.18 o
  -2   1   2   200198.78   199660.50      414.65 o
  -1   1   2   208783.94   204870.80      352.84 o
   0   1   2    40319.80        0.00      202.69 x
   1   1   2   218584.41   226403.41      368.69 o
   2   1   2     6334.69     6198.50       90.94 o
   3   1   2     5271.23     4773.22       88.13 o
   4   1   2    25532.27    26549.31      214.72 o
   5   1   2    51921.46    52277.86      554.70 o
   6   1   2   104719.00   106119.86     1130.40 o
   7   1   2    14191.45    14029.69      550.31 o
   8   1   2     5771.60     5510.00      452.99 o
  -8   2   2     8615.07     8323.06      511.39 o
  -7   2   2     2628.10     2863.17      190.05 o
  -6   2   2    13263.77    14197.32      359.08 o
  -5   2   2     3577.78     3419.87      138.61 o
  -4   2   2    12567.49    12776.66      132.35 o
  -3   2   2      963.00     1019.51       64.67 o
  -2   2   2    72706.45    70970.05      207.22 o
  -1   2   2    73542.74    70886.10      161.56 o
   0   2   2    32589.85        0.00      123.12 x
   1   2   2   150193.72   147305.19      311.43 o
   2   2   2   125799.76   124242.87      298.26 o
   3   2   2    13553.20    12711.58      128.99 o
   4   2   2    40837.04    39219.62      232.18 o
   5   2   2      211.11       95.76      168.33 <
   6   2   2     2021.99     1682.19      319.88 o
   7   2   2      232.37      357.73      314.85 <
   8   2   2      190.84        3.80      333.08 <
  -8   3   2     1774.71     1708.88      393.38 o
  -7   3   2     2529.12     2549.67      182.99 o
  -6   3   2      736.40      642.04      189.99 o
  -5   3   2    10451.92    10751.30      169.34 o
  -4   3   2       43.37        0.15       63.86 <
  -3   3   2    23876.30    22865.38      165.44 o
  -2   3   2     9620.75     9482.10       85.97 o
  -1   3   2      352.39      121.91       29.16 o
   0   3   2    64514.96    60387.75      182.18 o
   1   3   2   380206.16   375810.47     1327.95 o
   2   3   2   243331.62   240271.55      439.00 o
   3   3   2   117429.74   117240.87      330.77 o
   4   3   2     2603.20     3020.43      105.37 o
   5   3   2    12807.93    13087.14      304.83 o
   6   3   2     9987.98     9739.99      440.17 o
   7   3   2      639.79      653.17      239.10 <
   8   3   2      654.72      643.18      481.22 <
  -8   4   2    10668.59    10577.70      554.44 o
  -7   4   2      763.52      410.30      167.52 o
  -6   4   2     9988.52    10045.68      257.25 o
  -5   4   2    93246.51    93351.19      412.79 o
  -4   4   2    54388.33    54467.14      224.18 o
  -3   4   2   238644.00   244507.08      526.97 o
  -2   4   2     2184.03     2028.58       55.92 o
  -1   4   2     5235.37     4146.03       55.21 o
   0   4   2   240458.00   239587.00      474.62 o
   1   4   2     1413.14      590.89       58.07 o
   2   4   2    34091.79    31414.50      177.09 o
   3   4   2   249812.14   257857.20      534.14 o
   4   4   2   176911.19   174414.31      616.08 o
   5   4   2   119625.99   120439.05      716.99 o
   6   4   2      704.86      917.47      206.08 o
   7   4   2      135.89      138.74      238.92 <
  -8   5   2      957.26     1125.85      471.91 <
  -7   5   2     7271.46     7114.13      277.18 o
  -6   5   2    43533.45    43093.34      459.39 o
  -5   5   2    45364.20    46679.07      305.97 o
  -4   5   2    31639.74    31509.81      197.61 o
  -3   5   2     3938.20     3986.82      107.92 o
  -2   5   2    75358.46    75986.38      227.09 o
  -1   5   2    53614.44    53620.17      174.74 o
   0   5   2    41471.99    35683.97      188.94 o
   1   5   2    90272.02    86832.12      306.61 o
   2   5   2   297835.00   290735.41      579.15 o
   3   5   2   112641.01   114719.09      411.74 o
   4   5   2    10355.47    10412.76      184.12 o
   5   5   2     4566.57     4699.29      232.90 o
   6   5   2     1992.47     1820.95      245.19 o
   7   5   2     3025.99     2779.51      391.32 o
  -7   6   2     8798.15     8497.61      326.54 o
  -6   6   2     1893.78     1920.82      174.23 o
  -5   6   2    71092.11    71498.86      387.55 o
  -4   6   2    30892.98    30428.86      206.36 o
  -3   6   2   124251.71   128543.04      431.96 o
  -2   6   2    12653.52    11247.17      130.26 o
  -1   6   2   142218.31   138355.33      327.70 o
   0   6   2    32133.97    30153.38      187.82 o
   1   6   2    22689.93    21208.10      174.90 o
   2   6   2    77923.34    78788.90      301.10 o
   3   6   2     3521.46     3287.86      137.54 o
   4   6   2    24098.57    23871.18      368.49 o
   5   6   2      -99.69        2.94      223.96 <
   6   6   2     7948.68     7694.15      424.19 o
   7   6   2      178.47      187.03      337.80 <
  -7   7   2     1102.97     1230.38      291.52 o
  -6   7   2    25070.77    25351.88      426.15 o
  -5   7   2    12832.96    12864.57      199.99 o
  -4   7   2    13076.10    13825.61      148.76 o
  -3   7   2     1288.32     1218.19       85.72 o
  -2   7   2    13962.24    13956.84      155.27 o
  -1   7   2     2170.21     1529.17       81.17 o
   0   7   2      856.55     1108.65       86.81 o
   1   7   2    82185.10    77776.78      396.77 o
   2   7   2    92899.72    95646.64      432.21 o
   3   7   2    30737.34    29443.23      274.68 o
   4   7   2      498.69      469.19      151.60 o
   5   7   2     8395.80     8209.01      299.53 o
   6   7   2    21080.15    21314.98      585.47 o
  -7   8   2     5157.63     5691.20      362.44 o
  -6   8   2     3769.18     4053.74      250.90 o
  -5   8   2    21177.14    21378.73      237.85 o
  -4   8   2    40714.59    40858.16      287.94 o
  -3   8   2   123009.72   122693.47      478.51 o
  -2   8   2      129.89        4.03       82.27 <
  -1   8   2   120979.71   116167.43      414.49 o
   0   8   2   108173.20   114887.73      469.84 o
   1   8   2   233908.78   235678.61      728.40 o
   2   8   2    28296.54    28868.78      264.38 o
   3   8   2    21096.97    21663.52      293.77 o
   4   8   2     2647.10     2278.64      202.85 o
   5   8   2     5542.01     6104.78      375.02 o
   6   8   2     6792.65     6616.84      441.35 o
  -7   9   2     1061.26     1259.03      299.17 o
  -6   9   2    19473.87    19816.20      469.76 o
  -5   9   2     5936.55     5804.13      174.88 o
  -4   9   2     1684.70     1716.30      125.04 o
  -3   9   2    72081.99    72978.12      390.01 o
  -2   9   2   223222.59   226518.39      769.21 o
  -1   9   2   293114.25   287187.06      680.51 o
   0   9   2    67414.12    71166.83      582.62 o
   1   9   2    22071.46    21667.62      257.75 o
   2   9   2     6655.45     5937.12      165.27 o
   3   9   2      388.37      361.03      140.96 <
   4   9   2    11465.70    11974.60      424.54 o
   5   9   2    15773.47    15775.09      417.12 o
   6   9   2    31015.50    29991.65      806.48 o
  -7  10   2      196.08      257.24      340.11 <
  -6  10   2     8715.05     8307.77      475.10 o
  -5  10   2     4295.39     4640.75      213.24 o
  -4  10   2      746.55      656.15      135.46 o
  -3  10   2    15206.58    16005.23      238.90 o
  -2  10   2    21471.00    21729.97      228.36 o
  -1  10   2    11849.14    11679.66      160.92 o
   0  10   2    58311.34    58936.24      582.60 o
   1  10   2     9690.33     9569.18      197.39 o
   2  10   2    33270.05    33480.68      328.94 o
   3  10   2    22301.00    22063.93      422.90 o
   4  10   2      603.28      624.55      188.38 o
   5  10   2     4370.22     4427.75      282.93 o
   6  10   2      753.38     1237.02      393.31 <
  -6  11   2     2159.37     1976.80      295.58 o
  -5  11   2      590.46      723.28      206.96 <
  -4  11   2      668.18      541.64      150.90 o
  -3  11   2    39602.03    39771.19      363.60 o
  -2  11   2    84402.45    82961.31      636.18 o
  -1  11   2    54432.78    54915.26      439.36 o
   0  11   2    49076.83    49149.71      567.30 o
   1  11   2     8456.46     8960.66      207.54 o
   2  11   2      584.10      709.64      110.89 o
   3  11   2      350.75      587.15      209.51 <
   4  11   2     9745.26     9637.87      471.39 o
   5  11   2     2156.99     2763.29      291.89 o
   6  11   2     3591.16     4233.56      597.67 o
  -6  12   2      187.81      280.55      340.54 <
  -5  12   2     9366.15     9761.47      326.53 o
  -4  12   2    48838.48    48543.19      516.44 o
  -3  12   2    23792.30    23418.33      358.04 o
  -2  12   2    35194.18    35635.96      476.59 o
  -1  12   2    58180.53    57067.49      682.79 o
   0  12   2    27635.50    27887.40      467.71 o
   1  12   2    73042.32    73441.76      635.85 o
   2  12   2      -53.45       22.33      171.36 <
   3  12   2     3479.39     3424.91      289.07 o
   4  12   2    10629.37    10755.90      397.84 o
   5  12   2     4396.48     4584.23      340.71 o
  -6  13   2    17353.80    17771.14      856.82 o
  -5  13   2    19047.96    18667.13      518.12 o
  -4  13   2     6444.13     6714.56      295.97 o
  -3  13   2     3844.65     3690.32      256.98 o
  -2  13   2     6520.38     6573.16      280.40 o
  -1  13   2    13190.40    12293.67      392.00 o
   0  13   2     4799.35     4548.76      245.86 o
   1  13   2    33013.97    33754.65      472.83 o
   2  13   2    54017.20    54854.13      695.15 o
   3  13   2    30391.25    32036.50      642.04 o
   4  13   2      674.29      575.16      255.52 <
   5  13   2     3660.95     3466.44      352.82 o
  -5  14   2     1468.97     1493.37      301.29 o
  -4  14   2     4937.35     4576.80      298.30 o
  -3  14   2     1596.12     1758.89      233.96 o
  -2  14   2    11450.47    10476.41      343.54 o
  -1  14   2      471.89      320.16      247.28 <
   0  14   2    28979.02    28860.14      420.77 o
   1  14   2      518.66      480.98      208.22 <
   2  14   2     2951.93     2722.73      276.36 o
   3  14   2    10442.06    10026.26      346.17 o
   4  14   2       39.81       91.73      288.88 <
   5  14   2     7793.03     7862.84      485.32 o
  -5  15   2    15239.70    15078.34      602.90 o
  -4  15   2     1150.72      999.89      320.36 o
  -3  15   2      552.32      755.47      222.47 <
  -2  15   2      466.72      313.05      206.88 <
  -1  15   2     1450.02     2103.63      239.84 o
   0  15   2     3706.47     3802.33      237.12 o
   1  15   2     4573.99     4646.85      265.37 o
   2  15   2    17701.70    16345.38      417.91 o
   3  15   2     9987.54    10110.33      346.67 o
   4  15   2     2675.56     2579.77      336.51 o
   5  15   2      150.40      594.04      488.18 <
  -4  16   2    34047.30    36763.52     1191.79 o
  -3  16   2     3856.10     4175.91      259.56 o
  -2  16   2    18493.87    19383.61      508.43 o
  -1  16   2    10972.80    11147.67      416.67 o
   0  16   2     5569.94     5889.35      369.67 o
   1  16   2    11630.43    12154.86      371.53 o
   2  16   2     7423.97     6942.94      340.65 o
   3  16   2     1088.96     1048.87      267.00 o
   4  16   2    32344.50    33179.94     1208.59 o
  -3  17   2     4735.32     5466.86      350.51 o
  -2  17   2    12527.97    13097.04      461.15 o
  -1  17   2     8843.01     9773.09      409.67 o
   0  17   2      259.16      241.50      286.77 <
   1  17   2     5647.58     5436.32      315.48 o
   2  17   2    22766.80    22686.22      502.88 o
  -3  18   2     9746.54     8919.93      758.38 o
  -2  18   2      811.74      724.59      372.23 <
  -1  18   2     2935.75     2326.99      423.46 o
   0  18   2     3965.36     4054.82      430.71 o
   1  18   2     2890.97     2220.61      428.26 o
   2  18   2      285.96      579.71      484.95 <
  -8   1   3     3290.78     3326.79      334.92 o
  -7   1   3        5.66       86.72      161.48 <
  -6   1   3     5649.79     5328.54      188.58 o
  -5   1   3    18282.09    18996.80      191.92 o
  -4   1   3     6011.50     6294.07      127.41 o
  -3   1   3    23393.72    22561.64      127.27 o
  -2   1   3   113843.27   113468.98      199.67 o
  -1   1   3    81750.43    75676.98      168.34 o
   0   1   3     8861.61     8134.68       76.77 o
   1   1   3    13680.11    13271.15      106.24 o
   2   1   3    65161.23    64670.83      284.67 o
   3   1   3     1170.75      831.89       78.96 o
   4   1   3    28848.42    29141.04      218.20 o
   5   1   3    71130.96    72212.45      669.74 o
   6   1   3    52169.40    50960.69      856.83 o
   7   1   3    18802.40    18607.82      610.92 o
  -8   2   3    20166.60    19834.56      665.44 o
  -7   2   3    10196.57    10062.42      261.16 o
  -6   2   3    16965.17    16813.53      281.89 o
  -5   2   3    33209.67    32860.71      257.14 o
  -4   2   3    24478.04    24640.53      180.98 o
  -3   2   3   243257.78   248457.06      472.37 o
  -2   2   3     1026.74      754.62       40.55 o
  -1   2   3    42167.87    35777.84      128.28 o
   0   2   3   522937.56   520621.97     1992.14 o
   1   2   3    95518.76    83048.01      267.33 o
   2   2   3    31521.84    28002.37      178.93 o
   3   2   3   545410.56   531023.12     1120.12 o
   4   2   3    32616.56    35346.75      255.64 o
   5   2   3    91710.98    89150.94      751.61 o
   6   2   3     3724.72     3443.63      345.46 o
   7   2   3     6068.63     6475.98      446.18 o
  -8   3   3      863.02      718.42      375.45 <
  -7   3   3     1521.30     1556.81      180.27 o
  -6   3   3    32764.20    33659.82      369.16 o
  -5   3   3    68111.33    68934.21      331.02 o
  -4   3   3    17431.54    17698.82      161.33 o
  -3   3   3      102.32        0.04       55.94 <
  -2   3   3    35279.75    35426.59      153.14 o
  -1   3   3     3628.69     3640.97       52.75 o
   0   3   3   158113.89   148261.27      372.00 o
   1   3   3   179286.14   175371.19      414.04 o
   2   3   3   364940.25   361799.31      630.46 o
   3   3   3   167577.27   163851.86      442.77 o
   4   3   3    40149.98    40825.92      294.63 o
   5   3   3      994.68      842.70      186.46 o
   6   3   3     1714.13     1655.33      311.10 o
   7   3   3      238.91      100.45      257.22 <
  -8   4   3     -170.41       10.72      509.08 <
  -7   4   3     7280.19     7215.82      273.81 o
  -6   4   3      492.17      360.75      151.70 o
  -5   4   3    43487.18    43436.09      279.79 o
  -4   4   3     3588.03     3476.34       76.46 o
  -3   4   3    18827.21    19628.94      158.61 o
  -2   4   3      976.97      687.28       49.08 o
  -1   4   3     1473.81     1494.71       37.41 o
   0   4   3   178699.98   177737.00      394.82 o
   1   4   3      740.42      686.62       49.39 o
   2   4   3    89802.43    88305.83      326.26 o
   3   4   3      819.86      722.74       73.99 o
   4   4   3    15644.68    15766.14      201.62 o
   5   4   3     1992.27     1728.26      261.53 o
   6   4   3     1661.70     1878.96      254.92 o
   7   4   3     3021.00     2766.45      368.28 o
   8   4   3      571.16      260.90      479.46 <
  -8   5   3     4510.45     4840.64      585.66 o
  -7   5   3     6005.53     5581.74      286.96 o
  -6   5   3     4310.59     4250.74      213.51 o
  -5   5   3    29432.50    29188.90      251.61 o
  -4   5   3    20142.68    19919.24      156.59 o
  -3   5   3     1257.33     1016.07       65.90 o
  -2   5   3      257.69       28.08       49.53 o
  -1   5   3    24588.57    23393.37      109.27 o
   0   5   3    87837.96    82004.30      251.47 o
   1   5   3    41845.63    41377.26      253.32 o
   2   5   3   112153.43   111794.09      351.89 o
   3   5   3     7492.33     7648.81      140.61 o
   4   5   3     2735.25     2670.21      184.35 o
   5   5   3    30952.23    31463.79      461.56 o
   6   5   3    19663.23    20199.14      441.06 o
   7   5   3    11328.80    11517.36      528.90 o
  -7   6   3    14887.70    15277.83      391.55 o
  -6   6   3    38491.67    40537.93      502.45 o
  -5   6   3     8786.57     9241.47      164.07 o
  -4   6   3     6945.73     6828.71      101.05 o
  -3   6   3    47951.66    48069.96      205.74 o
  -2   6   3    57771.18    54646.15      282.78 o
  -1   6   3    32297.40    33087.09      152.48 o
   0   6   3   791671.69   772464.81     2804.86 o
   1   6   3   102828.34   104230.71      418.36 o
   2   6   3    56614.74    57251.88      265.94 o
   3   6   3    44729.40    44754.47      367.00 o
   4   6   3    15593.33    14815.11      308.14 o
   5   6   3    42322.57    42052.89      537.12 o
   6   6   3     8661.65     7995.61      436.41 o
   7   6   3      995.46      855.96      373.62 <
  -7   7   3     2511.52     2873.02      260.90 o
  -6   7   3     6396.80     7026.31      267.34 o
  -5   7   3     4450.49     4406.46      139.39 o
  -4   7   3     5028.58     4986.81      102.40 o
  -3   7   3   175673.84   177508.55      569.44 o
  -2   7   3   298025.50   313137.72      755.17 o
  -1   7   3   451923.25   459817.09      720.48 o
   0   7   3    81160.73    84210.40      303.37 o
   1   7   3     7302.84     8141.69      173.74 o
   2   7   3     1080.22     1015.93       94.85 o
   3   7   3     6319.98     5766.85      170.07 o
   4   7   3     6507.23     6376.93      238.32 o
   5   7   3    33493.95    32211.82      659.72 o
   6   7   3    33269.95    33629.29      742.48 o
  -7   8   3     1304.67     1914.89      297.79 o
  -6   8   3     8608.70     8425.09      298.84 o
  -5   8   3    29829.40    30968.08      303.75 o
  -4   8   3     5578.17     5525.23      125.37 o
  -3   8   3    33370.40    31987.97      297.78 o
  -2   8   3    28406.42    27693.00      260.42 o
  -1   8   3    10042.10     9884.24      118.11 o
   0   8   3    94910.14    95541.29      371.68 o
   1   8   3    30356.02    29976.63      275.05 o
   2   8   3    10388.19    10476.14      181.07 o
   3   8   3      362.99      671.79      117.86 o
   4   8   3    14431.25    14560.20      457.79 o
   5   8   3    11959.85    11753.22      454.78 o
   6   8   3     6605.74     5839.94      448.11 o
  -7   9   3      516.25      802.83      294.20 <
  -6   9   3     6701.02     7072.54      295.28 o
  -5   9   3    27277.13    28572.79      304.42 o
  -4   9   3     4206.93     4395.17      148.87 o
  -3   9   3      645.81      680.93      126.07 o
  -2   9   3    22743.93    22754.95      219.25 o
  -1   9   3    31141.32    32164.12      205.57 o
   0   9   3      642.47      652.51      108.25 o
   1   9   3    24634.02    24689.35      272.07 o
   2   9   3    89859.52    89286.94      493.59 o
   3   9   3     8932.86     9071.79      231.56 o
   4   9   3    14544.40    15146.76      469.30 o
   5   9   3     1321.41     1490.55      287.19 o
   6   9   3     1774.54     1316.20      519.90 o
  -7  10   3      574.13      439.91      357.18 <
  -6  10   3     7487.60     7765.57      366.46 o
  -5  10   3    66755.07    66639.07      515.39 o
  -4  10   3   144497.73   143907.62      615.23 o
  -3  10   3   170457.41   171567.55      787.37 o
  -2  10   3    45383.52    44294.24      280.05 o
  -1  10   3     2907.29     3144.91      109.42 o
   0  10   3    94135.07    94624.09      528.88 o
   1  10   3     2642.88     2510.18      145.07 o
   2  10   3    29136.28    29896.34      318.77 o
   3  10   3    50685.80    51241.98      495.00 o
   4  10   3    23697.00    23404.69      601.95 o
   5  10   3    18335.00    18495.63      568.25 o
   6  10   3      253.17      529.44      399.24 <
  -6  11   3    22023.60    21350.64      524.54 o
  -5  11   3    17964.40    17832.33      351.11 o
  -4  11   3      193.82       71.12      140.53 <
  -3  11   3      974.37      657.31      138.11 o
  -2  11   3    59652.42    59644.54      482.38 o
  -1  11   3    11301.08    11430.04      263.50 o
   0  11   3      315.25      378.02      150.80 <
   1  11   3    60655.50    62237.94      454.92 o
   2  11   3   145574.98   146744.20      705.72 o
   3  11   3    58376.32    57656.89      571.80 o
   4  11   3    14883.80    14511.33      449.00 o
   5  11   3     2783.65     3178.55      320.90 o
  -6  12   3     2092.90     1781.81      385.57 o
  -5  12   3     9966.04    10276.35      303.12 o
  -4  12   3     2418.03     2266.22      197.68 o
  -3  12   3    29558.92    29940.56      400.82 o
  -2  12   3     4067.03     4204.04      248.19 o
  -1  12   3     2223.05     2140.14      200.97 o
   0  12   3     7881.88     7900.44      264.89 o
   1  12   3     8545.19     8725.29      278.95 o
   2  12   3    10045.18    11422.18      302.14 o
   3  12   3    39034.32    38521.51      505.33 o
   4  12   3      794.65      916.14      355.03 <
   5  12   3     8534.63     8579.61      408.62 o
  -6  13   3     -179.37        0.78      477.65 <
  -5  13   3      653.98     1046.31      276.50 <
  -4  13   3     5820.61     6072.45      287.18 o
  -3  13   3    18080.12    18058.35      349.36 o
  -2  13   3    56786.38    56540.23      627.13 o
  -1  13   3    58256.64    57051.82      597.37 o
   0  13   3    20391.68    21054.30      389.80 o
   1  13   3     3285.72     3335.32      235.70 o
   2  13   3      971.66     1115.37      220.00 o
   3  13   3     1739.47     1940.49      259.53 o
   4  13   3       38.65       89.26      347.67 <
   5  13   3    12648.90    13578.12      543.02 o
  -5  14   3      848.68      694.18      291.74 <
  -4  14   3     4572.41     4517.62      261.92 o
  -3  14   3     1615.79     1849.67      210.82 o
  -2  14   3     7561.42     7373.97      268.97 o
  -1  14   3    56309.50    56532.22      748.95 o
   0  14   3    72971.95    72922.76      705.55 o
   1  14   3    84962.98    84359.13      763.04 o
   2  14   3     4570.96     4776.36      270.95 o
   3  14   3     1267.69     1171.69      268.30 o
   4  14   3     6658.46     6392.54      384.46 o
   5  14   3     5155.02     5533.09      464.25 o
  -5  15   3     3210.58     3842.39      556.83 o
  -4  15   3     1262.49      937.76      331.18 o
  -3  15   3     5509.84     5418.83      267.75 o
  -2  15   3    27797.27    28886.25      495.30 o
  -1  15   3    15264.80    15338.40      397.76 o
   0  15   3     3554.03     3901.46      259.40 o
   1  15   3     3920.77     4296.56      266.50 o
   2  15   3     9557.61     9693.28      395.11 o
   3  15   3     1550.73     1647.56      270.24 o
   4  15   3     4429.37     4314.12      465.68 o
  -4  16   3      165.75      251.93      558.58 <
  -3  16   3     1579.82     1462.45      228.77 o
  -2  16   3     3425.62     3670.82      294.44 o
  -1  16   3      941.91      988.51      252.50 o
   0  16   3     7996.48     8188.23      294.04 o
   1  16   3     1123.42     1142.04      222.14 o
   2  16   3       98.45      179.99      238.65 <
   3  16   3     5665.63     6537.25      404.18 o
  -3  17   3     1114.18     1110.08      342.85 o
  -2  17   3     2155.45     2175.49      325.12 o
  -1  17   3      558.55      635.04      252.84 <
   0  17   3     1747.73     1744.10      250.06 o
   1  17   3     5054.84     4957.17      320.57 o
   2  17   3    23676.80    23928.40      590.14 o
  -2  18   3     8189.07     8425.87      515.40 o
  -1  18   3     3802.51     4368.52      608.67 o
   0  18   3      142.88      251.20      361.64 <
   1  18   3     4673.64     5048.38      439.70 o
   2  18   3      551.12     1109.52      480.23 <
  -8   0   4    43733.15    45694.42      886.16 o
  -7   0   4    12305.60    12201.73      402.90 o
  -6   0   4    66219.85    66566.00      598.40 o
  -5   0   4    63872.23    65385.55      434.59 o
  -4   0   4    15952.00    15297.45      205.06 o
  -3   0   4   446386.03   452872.81     1084.05 o
  -2   0   4    64742.21    62609.48      211.16 o
  -1   0   4   200628.78   192100.70      470.28 o
   0   0   4   622592.44   680189.62     5619.10 o
   1   0   4   465089.28   455461.62      898.27 o
   2   0   4      974.07      745.30       97.46 o
   3   0   4   244761.02   253812.58     1142.16 o
   4   0   4    95474.53    91432.16      602.70 o
   5   0   4    95191.65    95701.60      913.73 o
   6   0   4     6320.89     6535.15      584.55 o
   7   0   4     1586.83     1547.90      491.67 o
  -8   1   4      363.67      565.19      484.67 <
  -7   1   4      -38.32       10.53      163.24 <
  -6   1   4     4286.34     4178.51      160.09 o
  -5   1   4    54177.82    54829.56      284.31 o
  -4   1   4     4203.87     4059.42       98.56 o
  -3   1   4    63359.93    60761.67      202.90 o
  -2   1   4   108258.63   107821.38      206.83 o
  -1   1   4   297866.91   304467.81      359.67 o
   0   1   4   121487.62   116837.20      302.99 o
   1   1   4    24050.46    22425.24      152.75 o
   2   1   4     2054.13     1752.65       89.11 o
   3   1   4     1516.62     1544.67      117.72 o
   4   1   4    86190.80    84415.34      414.08 o
   5   1   4    50089.30    50942.60      485.50 o
   6   1   4    61027.20    59405.52      938.52 o
   7   1   4    12168.10    12128.77      540.66 o
  -8   2   4     5199.37     4534.56      656.23 o
  -7   2   4     6160.98     6240.15      233.86 o
  -6   2   4     9002.14     8698.58      214.30 o
  -5   2   4    11926.11    12464.81      174.71 o
  -4   2   4    83814.83    83041.73      282.66 o
  -3   2   4    25776.54    26270.87      137.07 o
  -2   2   4   232578.31   228632.50      316.21 o
  -1   2   4   170963.67   168629.81      289.90 o
   0   2   4   517612.38   490491.12     2196.66 o
   1   2   4    55678.52    54400.24      231.49 o
   2   2   4    79614.16    78118.45      321.28 o
   3   2   4    35612.98    33685.41      329.44 o
   4   2   4      664.60      597.22       87.93 o
   5   2   4      -34.43        0.26      193.93 <
   6   2   4      170.68      320.10      260.36 <
   7   2   4     1095.75      802.72      358.90 o
  -8   3   4      107.05      171.90      536.21 <
  -7   3   4     3826.26     3897.49      271.06 o
  -6   3   4    60554.58    61444.38      520.07 o
  -5   3   4    74075.20    74458.34      327.90 o
  -4   3   4    56639.05    59197.87      256.66 o
  -3   3   4    67941.16    64724.57      264.73 o
  -2   3   4    10841.65    10032.38       91.41 o
  -1   3   4     3701.20     2491.21       55.18 o
   0   3   4     5392.86     5179.26       66.99 o
   1   3   4   200514.66   196183.52      527.75 o
   2   3   4    23144.02    25144.94      205.50 o
   3   3   4    49112.82    46443.41      310.79 o
   4   3   4      214.87      215.15       88.15 <
   5   3   4     6516.54     6413.86      282.05 o
   6   3   4    16148.35    15723.33      555.35 o
   7   3   4      291.10      313.51      344.21 <
  -8   4   4    19106.90    19622.83      923.39 o
  -7   4   4     2829.06     2966.53      247.17 o
  -6   4   4    22667.86    22966.21      342.49 o
  -5   4   4    25531.54    25481.85      208.83 o
  -4   4   4    25555.31    25501.54      203.30 o
  -3   4   4   227285.23   229599.34      522.71 o
  -2   4   4    28808.09    27739.71      161.80 o
  -1   4   4     6942.28     7380.11       67.91 o
   0   4   4   475350.50   484739.41     1111.25 o
   1   4   4    36653.80    37784.29      229.73 o
   2   4   4   111218.61   113925.86      444.59 o
   3   4   4   147009.59   144611.91      541.00 o
   4   4   4      550.29      239.11      143.25 o
   5   4   4    39536.75    39932.00      659.00 o
   6   4   4    19932.65    20339.85      600.60 o
   7   4   4     9752.43     9415.63      500.40 o
  -8   5   4      768.73      449.06      476.19 <
  -7   5   4     1774.78     1731.16      240.17 o
  -6   5   4    39846.80    40218.82      509.58 o
  -5   5   4     7220.76     7342.16      148.34 o
  -4   5   4    21079.74    21138.13      192.82 o
  -3   5   4    32580.57    32154.73      196.66 o
  -2   5   4    66019.16    68696.81      276.58 o
  -1   5   4     1607.41     1276.76       52.86 o
   0   5   4       62.02       24.70       51.57 <
   1   5   4   268176.00   266132.06      715.90 o
   2   5   4   274718.66   278859.16      623.96 o
   3   5   4   215745.52   217741.80      785.56 o
   4   5   4    23759.93    23564.65      358.02 o
   5   5   4     5170.09     5189.88      241.16 o
   6   5   4     2387.95     2453.07      331.10 o
   7   5   4      765.65      662.85      364.40 <
  -8   6   4     1079.03      823.63      500.28 <
  -7   6   4    15405.62    15959.53      389.74 o
  -6   6   4    14212.03    14157.96      343.23 o
  -5   6   4    30142.67    29712.24      261.46 o
  -4   6   4    12495.90    12575.35      147.21 o
  -3   6   4    99899.96    98379.27      343.43 o
  -2   6   4     9029.96     8417.93      120.27 o
  -1   6   4     5518.18     5755.00       79.11 o
   0   6   4    16990.60    16545.19      130.29 o
   1   6   4      464.88      614.73       91.18 o
   2   6   4    11201.47    10983.96      147.28 o
   3   6   4    23708.18    22866.64      243.52 o
   4   6   4      808.23      575.30      126.40 o
   5   6   4    19260.25    19453.04      521.05 o
   6   6   4      -79.66        2.92      320.46 <
   7   6   4     1559.29     2365.10      482.60 o
  -7   7   4      923.89     1258.08      240.45 o
  -6   7   4     1143.86     1101.33      215.64 o
  -5   7   4    17527.11    17840.14      239.08 o
  -4   7   4      310.60      225.80       78.51 o
  -3   7   4     4062.36     4304.97      119.14 o
  -2   7   4    89985.62    89006.37      433.07 o
  -1   7   4    34225.92    35507.39      188.27 o
   0   7   4     8780.99     9200.03      125.58 o
   1   7   4     7757.70     7967.35      182.87 o
   2   7   4     8457.70     8305.92      165.54 o
   3   7   4     7748.97     7955.34      193.20 o
   4   7   4     6592.03     6536.05      193.82 o
   5   7   4     7244.37     7767.84      398.08 o
   6   7   4    17082.80    16291.42      934.48 o
   7   7   4     3276.45     2911.94      513.79 o
  -7   8   4     5185.36     5494.83      300.85 o
  -6   8   4      823.24      875.71      209.73 o
  -5   8   4    23736.44    22872.46      281.47 o
  -4   8   4    37387.87    37513.26      277.09 o
  -3   8   4   104458.84   105186.38      516.59 o
  -2   8   4     2215.23     2175.82      100.94 o
  -1   8   4    14935.96    14649.76      148.17 o
   0   8   4   272578.50   265866.81      680.01 o
   1   8   4    42417.68    42009.08      330.66 o
   2   8   4    17383.88    18353.58      227.84 o
   3   8   4    69678.48    68678.61      636.36 o
   4   8   4    42400.73    43208.92      534.16 o
   5   8   4    40176.41    37935.58      771.19 o
   6   8   4      413.73      692.39      556.85 <
  -7   9   4      -58.48      159.63      274.06 <
  -6   9   4     5784.45     6262.44      250.24 o
  -5   9   4     1122.72     1069.62      142.24 o
  -4   9   4      274.91        0.78      128.81 <
  -3   9   4   120320.99   120444.02      577.79 o
  -2   9   4   115434.29   114841.11      464.36 o
  -1   9   4   127354.38   127390.44      419.41 o
   0   9   4    27417.50    27483.87      249.41 o
   1   9   4    18327.06    18464.77      242.51 o
   2   9   4    35438.62    34868.28      332.43 o
   3   9   4    38341.35    39588.64      424.15 o
   4   9   4     1486.96     1417.96      219.17 o
   5   9   4     8283.79     8663.91      455.52 o
   6   9   4    13243.20    13533.30      830.04 o
  -7  10   4       44.89      148.56      389.19 <
  -6  10   4     4811.12     4218.15      332.88 o
  -5  10   4     2086.29     2185.03      181.50 o
  -4  10   4     3152.84     3032.67      157.76 o
  -3  10   4     1594.09     1517.01      143.70 o
  -2  10   4    10652.32    10236.17      194.64 o
  -1  10   4      254.56      220.45       82.77 o
   0  10   4    81804.91    82064.84      511.33 o
   1  10   4     2654.31     2613.20      147.66 o
   2  10   4    16032.40    16641.57      248.75 o
   3  10   4     4942.91     4985.93      221.49 o
   4  10   4      201.30      156.63      302.04 <
   5  10   4    13071.35    12038.50      532.87 o
  -6  11   4      210.52      220.56      346.89 <
  -5  11   4     2192.92     2228.41      206.62 o
  -4  11   4      234.36      508.69      143.61 <
  -3  11   4     7321.04     7127.55      197.08 o
  -2  11   4    55258.36    54169.61      477.68 o
  -1  11   4    20859.66    21369.29      290.91 o
   0  11   4     2798.72     2529.09      184.23 o
   1  11   4     6228.70     5573.55      236.30 o
   2  11   4    13127.80    12492.13      252.64 o
   3  11   4     8311.64     8205.42      273.43 o
   4  11   4      -15.84      233.56      297.11 <
   5  11   4      906.80     1061.82      321.86 <
  -6  12   4       16.79       62.52      331.60 <
  -5  12   4     2117.68     2577.49      228.17 o
  -4  12   4    34683.50    36375.77      392.17 o
  -3  12   4    17454.80    17487.88      382.27 o
  -2  12   4     3357.45     3204.63      268.66 o
  -1  12   4    22094.10    22614.56      378.24 o
   0  12   4   119207.51   120928.20      811.88 o
   1  12   4    59819.00    61431.64      596.92 o
   2  12   4     5559.28     5367.91      265.14 o
   3  12   4     7019.29     7279.74      269.89 o
   4  12   4    41124.43    41956.26      685.75 o
   5  12   4     3151.17     2972.81      335.69 o
  -6  13   4     2397.77     3107.57      526.91 o
  -5  13   4     6790.44     7003.14      326.41 o
  -4  13   4      992.66      817.77      213.31 o
  -3  13   4    16091.37    15424.96      384.10 o
  -2  13   4    15510.77    14072.59      422.10 o
  -1  13   4    45989.80    48048.06      545.47 o
   0  13   4     1900.39     2109.29      205.51 o
   1  13   4    21273.97    21370.25      398.15 o
   2  13   4    29984.18    29497.13      473.35 o
   3  13   4    25276.15    25362.05      435.95 o
   4  13   4     2157.06     1982.86      365.59 o
   5  13   4     2865.09     3204.05      401.85 o
  -5  14   4     1011.08      805.68      282.83 o
  -4  14   4      365.91      674.31      287.30 <
  -3  14   4     3706.80     3476.84      236.03 o
  -2  14   4     1634.52     1899.32      288.28 o
  -1  14   4     2700.13     2701.72      234.36 o
   0  14   4    15660.53    15739.55      383.77 o
   1  14   4     1468.32     1505.06      216.54 o
   2  14   4     3084.20     3201.43      253.83 o
   3  14   4     2846.20     2985.05      288.70 o
   4  14   4     -187.67        2.41      344.44 <
   5  14   4      336.59      440.82      355.69 <
  -5  15   4      328.67      536.37      472.76 <
  -4  15   4      133.46      170.88      315.13 <
  -3  15   4     2460.44     2402.99      263.71 o
  -2  15   4     2786.67     2898.53      264.63 o
  -1  15   4      213.48      293.04      277.18 <
   0  15   4      502.54      326.04      208.88 <
   1  15   4    27570.32    27609.36      491.88 o
   2  15   4    15831.00    16278.83      405.60 o
   3  15   4    24704.37    24772.21      559.06 o
   4  15   4     8144.55     7858.85      540.59 o
  -4  16   4    26659.60    25656.52     1113.20 o
  -3  16   4     1263.83      958.78      259.45 o
  -2  16   4     4392.07     4743.55      300.15 o
  -1  16   4    14513.63    15277.42      477.94 o
   0  16   4    15959.80    16408.27      420.17 o
   1  16   4    22176.25    23961.95      463.67 o
   2  16   4       33.18        0.42      274.79 <
   3  16   4      589.98      514.83      364.75 <
  -3  17   4      450.57      150.44      338.79 <
  -2  17   4     3274.41     3697.26      296.37 o
  -1  17   4     4495.01     4639.99      307.52 o
   0  17   4       49.19       32.42      225.68 <
   1  17   4     8023.37     7797.65      365.27 o
   2  17   4     7656.59     8715.22      511.61 o
  -2  18   4     4010.94     4081.06      587.33 o
  -1  18   4     1076.79     1704.70      546.10 <
   0  18   4     2139.84     2067.53      542.08 o
   1  18   4      423.38      314.58      387.68 <
   2  18   4      -86.71      645.70      520.17 <
  -8   1   5      520.53      851.29      561.71 <
  -7   1   5     8486.45     8130.34      330.76 o
  -6   1   5   107061.01   108181.31      629.49 o
  -5   1   5    28987.79    29088.37      273.13 o
  -4   1   5   194376.91   192798.92      472.66 o
  -3   1   5    24892.13    21852.92      137.89 o
  -2   1   5      489.05      656.74       45.53 o
  -1   1   5    70172.10    68200.50      203.20 o
   0   1   5    44185.30    43474.38      183.35 o
   1   1   5    17859.79    17698.06      147.65 o
   2   1   5    36252.87    36857.54      318.17 o
   3   1   5     5657.91     5405.81      239.59 o
   4   1   5     2116.02     1938.05      182.40 o
   5   1   5    10081.96    10310.61      266.14 o
   6   1   5    14025.10    14022.58      541.35 o
   7   1   5     1598.75     1579.41      392.66 o
  -8   2   5    20121.50    20350.83      937.24 o
  -7   2   5     6249.08     6340.34      310.13 o
  -6   2   5    12695.17    12682.44      258.97 o
  -5   2   5    53568.89    54622.19      331.57 o
  -4   2   5    98026.27    97835.02      383.11 o
  -3   2   5   508373.44   512536.53     1060.44 o
  -2   2   5     5307.78     5169.08       67.59 o
  -1   2   5    24821.87    22383.71      125.71 o
   0   2   5    44054.57    45369.88      186.54 o
   1   2   5   129199.29   127500.45      413.05 o
   2   2   5      179.95      252.25       95.18 <
   3   2   5    42573.23    43572.06      444.61 o
   4   2   5    37085.20    36046.11      271.26 o
   5   2   5    26686.34    27587.44      477.46 o
   6   2   5    16921.45    16235.13      549.79 o
   7   2   5     2851.88     2487.56      416.41 o
  -8   3   5      166.75      363.03      534.24 <
  -7   3   5      173.02        9.77      228.10 <
  -6   3   5    28818.22    28693.69      352.42 o
  -5   3   5     1560.10     1492.47      102.98 o
  -4   3   5    21136.11    20417.05      164.44 o
  -3   3   5    87255.88    82738.16      341.59 o
  -2   3   5    18822.08    20896.29      117.88 o
  -1   3   5   231176.58   223691.91      382.37 o
   0   3   5       75.97       14.85       46.29 <
   1   3   5   132955.33   133156.69      621.03 o
   2   3   5    83343.73    83960.95      405.33 o
   3   3   5    86788.62    87037.30      609.67 o
   4   3   5     2161.70     1990.50      126.33 o
   5   3   5      587.71      627.05      255.18 <
   6   3   5    10215.30     9604.43      482.62 o
   7   3   5      176.62      378.19      342.55 <
  -8   4   5      173.85       61.69      530.35 <
  -7   4   5     9392.61     9408.07      297.04 o
  -6   4   5    10554.83    10739.18      251.30 o
  -5   4   5     5006.11     5138.06      135.83 o
  -4   4   5    10931.81    11436.72      164.61 o
  -3   4   5    14985.08    15148.13      172.58 o
  -2   4   5    60266.26    61766.66      247.06 o
  -1   4   5    38153.10    35836.08      162.75 o
   0   4   5   194913.41   192185.41      475.55 o
   1   4   5     1051.62     1032.06       78.01 o
   2   4   5    46101.92    46836.50      357.91 o
   3   4   5     1560.91     1771.21      106.90 o
   4   4   5      105.35      211.11      129.27 <
   5   4   5     8930.47     8453.68      398.57 o
   6   4   5     3719.90     3868.50      388.36 o
   7   4   5     1818.71     1348.81      495.87 o
  -8   5   5      444.93      345.60      468.59 <
  -7   5   5     2266.52     2293.68      230.60 o
  -6   5   5    21740.48    22543.10      403.56 o
  -5   5   5      974.58      945.94      119.20 o
  -4   5   5     5323.31     5052.80      131.62 o
  -3   5   5    78765.12    79284.27      341.32 o
  -2   5   5   106892.76   108579.00      345.07 o
  -1   5   5   214745.19   215476.41      392.41 o
   0   5   5   125397.25   124961.26      360.59 o
   1   5   5    29236.70    28168.73      281.92 o
   2   5   5     2998.32     2549.35      130.25 o
   3   5   5     2739.88     2469.54      171.47 o
   4   5   5     4638.56     5195.63      207.71 o
   5   5   5    24984.20    25557.55      578.66 o
   6   5   5    11749.00    12164.97      503.84 o
   7   5   5     2963.93     3480.04      544.47 o
  -8   6   5    17854.50    16831.48      880.90 o
  -7   6   5    15457.80    15366.86      400.46 o
  -6   6   5    22328.22    22755.68      418.25 o
  -5   6   5     3067.04     2983.99      161.16 o
  -4   6   5    10131.35    10386.63      154.02 o
  -3   6   5    42187.65    44384.61      263.32 o
  -2   6   5    13443.15    13654.63      140.32 o
  -1   6   5   119074.66   115026.28      349.55 o
   0   6   5   352048.56   354061.09      840.11 o
   1   6   5   119627.26   120175.89      600.64 o
   2   6   5    40165.48    39755.98      355.55 o
   3   6   5    27440.93    27825.93      311.02 o
   4   6   5    44768.73    44325.42      420.73 o
   5   6   5    17149.65    18049.07      501.53 o
   6   6   5       18.86      122.50      489.09 <
   7   6   5     2011.15     1501.46      498.12 o
  -7   7   5     4821.62     4710.97      285.32 o
  -6   7   5     8666.81     8572.65      307.47 o
  -5   7   5     2202.57     2301.41      161.09 o
  -4   7   5    12630.62    13187.66      173.34 o
  -3   7   5    26447.43    26198.90      237.48 o
  -2   7   5   122105.50   119415.36      398.86 o
  -1   7   5   139635.50   138514.12      423.81 o
   0   7   5     2154.85     2067.28       88.72 o
   1   7   5    35657.60    34744.47      303.98 o
   2   7   5    75186.94    75041.22      499.29 o
   3   7   5    22745.72    22567.75      296.34 o
   4   7   5     1532.35     1477.71      197.93 o
   5   7   5    15953.00    14811.27      523.72 o
   6   7   5    43171.50    40558.56     1321.52 o
   7   7   5    10532.80    10193.67      731.28 o
  -7   8   5     1370.66     1809.89      245.09 o
  -6   8   5     6317.06     6238.25      280.43 o
  -5   8   5     6584.87     6763.84      202.14 o
  -4   8   5     6813.58     6724.14      163.19 o
  -3   8   5    27765.97    28493.44      287.50 o
  -2   8   5    29966.49    28764.38      236.08 o
  -1   8   5     7541.37     7911.29      132.32 o
   0   8   5    27149.34    27168.49      211.76 o
   1   8   5    75721.83    75940.48      454.47 o
   2   8   5    18348.66    18194.78      242.82 o
   3   8   5   122114.67   123582.80      853.60 o
   4   8   5     6377.67     6776.42      261.73 o
   5   8   5    42052.55    41587.54      797.55 o
   6   8   5     2938.12     3248.29      655.78 o
  -7   9   5     2607.53     3071.86      331.95 o
  -6   9   5    15788.22    16516.51      330.91 o
  -5   9   5    15362.22    14364.01      273.31 o
  -4   9   5    49727.43    51160.61      409.44 o
  -3   9   5     9548.10    10167.39      200.00 o
  -2   9   5     7930.82     7466.17      147.36 o
  -1   9   5     3986.82     3922.93      114.35 o
   0   9   5    22635.42    22650.14      211.28 o
   1   9   5    63239.95    61951.71      433.87 o
   2   9   5    47061.48    47445.24      388.21 o
   3   9   5    76545.20    75166.91      719.88 o
   4   9   5     6881.68     6884.18      297.52 o
   5   9   5      795.77      940.97      358.10 <
   6   9   5      209.45       51.90      572.53 <
  -7  10   5     -144.05       21.43      391.25 <
  -6  10   5      207.69       47.09      272.60 <
  -5  10   5    27648.40    28409.76      397.55 o
  -4  10   5    55568.65    55972.46      448.57 o
  -3  10   5    34559.84    34204.41      343.66 o
  -2  10   5    25056.25    24699.92      356.82 o
  -1  10   5    18826.22    18681.49      227.85 o
   0  10   5    59314.48    61573.11      338.68 o
   1  10   5    45795.30    46941.34      392.99 o
   2  10   5    21233.30    20982.04      294.59 o
   3  10   5    23261.50    23258.53      448.84 o
   4  10   5    70185.30    68054.98     1002.96 o
   5  10   5    29137.85    29105.82      727.88 o
  -6  11   5     8579.73     9079.79      401.91 o
  -5  11   5    13363.25    13110.67      371.20 o
  -4  11   5    14238.70    13987.95      302.24 o
  -3  11   5     4809.21     4454.25      183.61 o
  -2  11   5    10667.67    10328.62      269.24 o
  -1  11   5     1201.94     1025.88      172.48 o
   0  11   5    12126.42    12183.21      235.88 o
   1  11   5   102109.99   101730.01      747.19 o
   2  11   5   104803.26   104658.21      746.43 o
   3  11   5   109354.75   111223.33      778.10 o
   4  11   5     8078.23     7439.76      432.96 o
   5  11   5     1151.03      848.09      343.63 o
  -6  12   5     3640.21     3645.96      415.92 o
  -5  12   5     7144.44     7151.37      364.51 o
  -4  12   5     3828.32     3859.71      253.67 o
  -3  12   5    21158.55    20664.46      415.21 o
  -2  12   5    26896.20    26564.48      503.31 o
  -1  12   5     3287.84     3022.69      213.70 o
   0  12   5    59889.20    62369.65      601.28 o
   1  12   5     2067.66     2215.23      220.65 o
   2  12   5    30682.20    30702.37      464.33 o
   3  12   5      300.40      260.79      186.37 <
   4  12   5    22760.90    21154.21      662.03 o
   5  12   5      295.47      352.37      292.13 <
  -5  13   5      786.59      770.25      301.07 <
  -4  13   5     8773.01     8375.45      335.01 o
  -3  13   5    16576.87    16622.88      450.31 o
  -2  13   5    26956.90    25725.83      529.80 o
  -1  13   5    27381.80    29096.20      440.94 o
   0  13   5      451.15      515.20      206.44 <
   1  13   5       -4.17       40.58      188.59 <
   2  13   5     8770.56     9178.31      307.12 o
   3  13   5     1798.62     1666.15      235.20 o
   4  13   5      278.88      408.32      347.71 <
   5  13   5     2927.17     3332.41      564.13 o
  -5  14   5      428.13      643.49      274.44 <
  -4  14   5     1172.02     1442.56      281.41 o
  -3  14   5      368.67       90.01      272.67 <
  -2  14   5      335.75      267.93      270.19 <
  -1  14   5    79731.21    79506.82      739.84 o
   0  14   5    40122.52    38778.64      556.96 o
   1  14   5    69497.90    70789.29      709.08 o
   2  14   5     1450.71     1345.67      225.70 o
   3  14   5     2677.83     2843.31      255.15 o
   4  14   5    17059.40    17777.36      675.34 o
   5  14   5     1443.39     2483.44      549.05 <
  -5  15   5     3516.12     3048.16      424.07 o
  -4  15   5      229.95      476.83      357.18 <
  -3  15   5     9513.34     9059.78      346.57 o
  -2  15   5    58094.00    57276.07      815.62 o
  -1  15   5    25667.80    25425.07      479.33 o
   0  15   5    23222.50    23098.06      460.44 o
   1  15   5      200.34      126.50      220.88 <
   2  15   5     1358.74     1333.06      249.29 o
   3  15   5      448.92      319.61      235.48 <
   4  15   5     5880.13     6107.15      668.48 o
  -3  16   5    28588.52    27856.13      538.10 o
  -2  16   5      -63.63       28.55      319.55 <
  -1  16   5    13981.87    14669.01      474.35 o
   0  16   5     1234.05     1266.04      259.97 o
   1  16   5    10329.37     9981.96      380.89 o
   2  16   5      182.71       83.47      253.23 <
  -3  17   5       82.84        0.00      337.11 <
  -2  17   5      533.54      708.42      360.01 <
  -1  17   5       53.08       26.41      308.04 <
   0  17   5     1305.23     1696.05      248.91 o
   1  17   5     4535.65     4325.70      314.39 o
   2  17   5     9719.41    10053.63      445.55 o
  -2  18   5     8408.14     8630.39      715.63 o
  -1  18   5      924.45     1031.69      537.92 <
   1  18   5     9676.89    10066.23      556.86 o
   2  18   5     4233.29     3836.88      626.27 o
  -7   0   6     3262.29     3099.23      395.90 o
  -6   0   6    29585.70    30612.73      677.66 o
  -5   0   6    88433.59    90669.08      715.16 o
  -4   0   6   139381.00   140073.14      619.21 o
  -3   0   6   333798.81   334415.84      794.47 o
  -2   0   6    44155.20    45558.27      276.42 o
  -1   0   6   131813.34   126121.83      429.57 o
   0   0   6   369092.50   365310.47      924.66 o
   1   0   6     1006.54      397.64      142.45 o
   2   0   6    71153.95    69243.07      677.66 o
   3   0   6   233369.98   250073.89     1944.02 o
   4   0   6    15701.40    16411.72      595.44 o
   5   0   6   104439.51   102640.84     1057.27 o
   6   0   6       85.70        7.40      447.44 <
   7   0   6     2847.84     3093.90      540.78 o
  -7   1   6       79.78       19.30      230.34 <
  -6   1   6    12070.96    11693.30      292.85 o
  -5   1   6     2616.87     2607.34      151.46 o
  -4   1   6      421.82      364.55       73.81 o
  -3   1   6    20643.99    22222.35      148.61 o
  -2   1   6   566318.69   566416.94      733.26 o
  -1   1   6   216840.44   213331.22      386.75 o
   0   1   6   161967.09   159615.91      379.34 o
   1   1   6      438.34      323.27       82.84 o
   2   1   6      360.83       54.58      125.54 <
   3   1   6     5696.42     5765.93      270.94 o
   4   1   6       83.12      118.52      171.84 <
   5   1   6    25803.02    26203.76      408.18 o
   6   1   6    23035.10    23480.38      648.82 o
   7   1   6     2067.69     2316.72      362.62 o
  -7   2   6     1232.62     1201.89      235.05 o
  -6   2   6     3246.98     2991.93      207.05 o
  -5   2   6     7816.98     7865.45      176.30 o
  -4   2   6    10519.23    10413.76      148.59 o
  -3   2   6     3692.87     3433.43       90.56 o
  -2   2   6   104325.31    98242.44      348.35 o
  -1   2   6       59.60        4.40       44.29 <
   0   2   6      126.79       97.62       51.67 <
   1   2   6    24905.65    22442.07      269.04 o
   2   2   6      290.54      296.43      123.60 <
   3   2   6    35131.67    34905.18      440.93 o
   4   2   6     2258.58     2192.62      187.32 o
   5   2   6    13109.00    13791.18      467.47 o
   6   2   6      241.58      255.06      336.09 <
   7   2   6     1609.84     1663.30      498.22 o
  -7   3   6    24026.80    24747.28      477.78 o
  -6   3   6    29809.26    30366.60      408.78 o
  -5   3   6   199631.00   201484.48      786.92 o
  -4   3   6     9480.53     9679.58      149.08 o
  -3   3   6     7744.92     7597.06      117.74 o
  -2   3   6     8122.35     9051.38      114.59 o
  -1   3   6    96193.98    97261.26      299.28 o
   0   3   6     2383.72     1783.46       94.26 o
   1   3   6    27805.80    27746.62      292.30 o
   2   3   6    90934.94    89407.84      533.93 o
   3   3   6   102567.49   106237.92      915.95 o
   4   3   6     4949.51     4656.23      205.85 o
   5   3   6     3448.50     4240.93      326.48 o
   6   3   6      264.44       28.05      310.18 <
   7   3   6      135.48      433.09      469.28 <
  -7   4   6     1145.48     1045.16      244.01 o
  -6   4   6    16185.30    16326.20      335.94 o
  -5   4   6    77495.82    79446.73      508.73 o
  -4   4   6    16765.97    16628.85      175.46 o
  -3   4   6   238992.17   235943.61      700.91 o
  -2   4   6     2670.04     2743.50       88.24 o
  -1   4   6    15101.54    15698.18      141.35 o
   0   4   6   624915.81   622831.38     1584.09 o
   1   4   6    92886.48    97469.42      456.85 o
   2   4   6   182467.00   183839.39      870.15 o
   3   4   6     8539.54     8896.25      238.18 o
   4   4   6      205.93       12.55      154.30 <
   5   4   6     4583.32     4769.04      348.56 o
   6   4   6    22575.50    21872.07      671.94 o
   7   4   6     8846.04     8820.06      746.72 o
  -7   5   6      -32.92       85.88      197.09 <
  -6   5   6     9451.93     9285.17      270.94 o
  -5   5   6    23073.98    22616.29      275.51 o
  -4   5   6    13421.93    13722.22      182.37 o
  -3   5   6     6354.17     5719.15      124.17 o
  -2   5   6    57973.02    55611.23      308.41 o
  -1   5   6     6404.24     6719.78       94.62 o
   0   5   6     5488.13     5133.76      118.16 o
   1   5   6    60412.02    62251.59      375.63 o
   2   5   6   170905.25   166947.38      728.90 o
   3   5   6    48070.39    49312.62      509.71 o
   4   5   6     1778.75     1753.37      192.27 o
   5   5   6     4057.70     4249.92      336.40 o
   6   5   6    20730.20    19195.07      666.77 o
   7   5   6     3284.44     3038.90      563.20 o
  -7   6   6      -90.39       76.54      208.99 <
  -6   6   6     5321.84     5518.58      251.54 o
  -5   6   6     4240.18     4275.84      173.20 o
  -4   6   6    29735.05    29657.39      249.04 o
  -3   6   6     5584.98     5425.32      124.31 o
  -2   6   6    40989.00    40959.12      244.55 o
  -1   6   6     8760.62     8675.21      113.30 o
   0   6   6    11243.94    10634.44      183.02 o
   1   6   6     8375.55     8513.31      188.77 o
   2   6   6     3726.91     3351.95      154.96 o
   3   6   6    45046.40    43963.07      414.91 o
   4   6   6     2704.34     2614.33      213.43 o
   5   6   6    17340.75    15347.18      525.13 o
   6   6   6     1337.66     1028.14      528.65 <
   7   6   6     1334.54     1043.37      556.64 <
  -7   7   6      -53.11      122.70      219.86 <
  -6   7   6      -65.39        0.50      205.70 <
  -5   7   6     1272.80     1313.06      147.41 o
  -4   7   6    20224.75    20392.66      217.24 o
  -3   7   6    23649.75    23814.99      235.81 o
  -2   7   6   242200.75   240599.14      591.80 o
  -1   7   6   122521.26   121171.51      415.00 o
   0   7   6   123982.00   122830.74      474.06 o
   1   7   6     6559.80     6043.43      163.43 o
   2   7   6      552.31      547.74      124.51 o
   3   7   6       58.79      136.16      143.49 <
   4   7   6     4708.52     4696.67      245.53 o
   5   7   6    11461.80    11216.24      488.69 o
   6   7   6    11395.70    11381.93      766.41 o
   7   7   6     2622.49     2609.86      539.89 o
  -7   8   6     8927.99     9118.07      316.05 o
  -6   8   6    11554.14    12123.32      295.50 o
  -5   8   6     3358.20     3433.01      176.53 o
  -4   8   6     6721.13     6479.30      183.54 o
  -3   8   6   111038.34   110965.98      520.10 o
  -2   8   6     9685.83     9426.48      172.97 o
  -1   8   6     4352.05     4144.99      116.28 o
   0   8   6    66727.95    66524.52      364.33 o
   1   8   6    23839.32    23917.45      279.17 o
   2   8   6     2961.32     3008.60      165.21 o
   3   8   6   118852.50   116927.89      696.98 o
   4   8   6    56402.23    55443.85      640.55 o
   5   8   6    73709.45    72165.33     1048.76 o
   6   8   6     2362.97     1632.68      601.95 o
  -7   9   6      -15.28        5.73      238.40 <
  -6   9   6    14921.14    15311.07      330.76 o
  -5   9   6     5984.44     5426.43      231.65 o
  -4   9   6    14922.02    15472.64      254.85 o
  -3   9   6      -73.50        1.27      131.61 <
  -2   9   6    16732.56    16479.45      222.01 o
  -1   9   6     1496.66     1332.56       98.24 o
   0   9   6    13731.32    12868.36      189.01 o
   1   9   6    71781.09    72449.90      481.58 o
   2   9   6   118304.41   116993.33      627.33 o
   3   9   6    28672.93    28897.32      482.90 o
   4   9   6     4715.09     5021.20      388.72 o
   5   9   6     9662.66     9722.34      499.08 o
  -7  10   6      374.91      367.27      361.32 <
  -6  10   6     8210.78     8252.17      378.52 o
  -5  10   6     6639.05     6557.29      246.94 o
  -4  10   6     3779.73     3603.54      183.68 o
  -3  10   6    11546.10    11612.25      242.25 o
  -2  10   6    18890.40    19587.57      277.82 o
  -1  10   6     6209.08     6072.69      157.99 o
   0  10   6    27486.21    27163.42      276.65 o
   1  10   6      109.54      140.24      161.99 <
   2  10   6     4660.58     4278.98      184.93 o
   3  10   6    11938.40    11969.96      366.76 o
   4  10   6      246.48      271.89      298.11 <
   5  10   6     6674.31     6604.83      448.22 o
  -6  11   6     3565.21     3684.96      338.81 o
  -5  11   6    16917.37    16968.58      399.59 o
  -4  11   6     3323.18     3634.79      184.91 o
  -3  11   6     9139.28     9077.78      230.95 o
  -2  11   6     2759.76     2834.41      163.95 o
  -1  11   6    21563.88    22063.80      358.57 o
   0  11   6      897.43      881.47      188.91 o
   1  11   6    54938.64    55837.89      656.56 o
   2  11   6    62408.92    62602.65      599.85 o
   3  11   6    14092.43    14226.78      403.08 o
   4  11   6     2739.73     2789.52      373.84 o
   5  11   6     1678.23     1453.06      366.32 o
  -6  12   6     1520.47     1616.35      390.99 o
  -5  12   6      -88.84       41.95      282.71 <
  -4  12   6     5950.89     5778.93      284.28 o
  -3  12   6    15212.80    15439.87      413.32 o
  -2  12   6        6.78        4.48      166.32 <
  -1  12   6    30384.52    29880.08      449.52 o
   0  12   6    39367.00    40190.83      504.46 o
   1  12   6    28859.28    28719.51      455.64 o
   2  12   6      -79.47       83.52      188.80 <
   3  12   6    13737.67    14131.68      409.22 o
   4  12   6    24228.30    23914.18      691.36 o
   5  12   6    16557.75    17240.26      640.16 o
  -6  13   6     4829.30     5395.91      619.73 o
  -5  13   6      223.28      280.77      292.29 <
  -4  13   6      283.90      166.65      326.28 <
  -3  13   6    19596.90    20082.49      477.96 o
  -2  13   6    49680.30    49049.58      696.75 o
  -1  13   6    48003.88    45915.06      574.13 o
   0  13   6    19090.90    19292.40      399.39 o
   1  13   6     1113.70     1435.32      210.81 o
   2  13   6    11038.40    11378.98      338.56 o
   3  13   6      911.08      831.88      284.17 o
   4  13   6       16.72       16.61      288.73 <
   5  13   6    13881.10    14345.36      843.87 o
  -5  14   6     3331.86     3591.47      422.75 o
  -4  14   6     1064.50     1011.94      350.43 o
  -3  14   6     9638.43     9150.75      401.88 o
  -2  14   6      248.64      110.90      259.16 <
  -1  14   6     1415.90     1276.96      231.30 o
   0  14   6    13288.85    12695.67      371.95 o
   1  14   6      477.88      864.76      229.05 <
   2  14   6     9592.85     9556.26      338.71 o
   3  14   6     3744.02     3823.66      280.49 o
   4  14   6     1386.10     1310.20      586.29 <
  -4  15   6     1067.42     1252.73      413.01 <
  -3  15   6      -94.29        3.91      291.27 <
  -2  15   6     5655.63     5505.75      387.87 o
  -1  15   6      647.96      691.28      284.64 <
   0  15   6       47.92       40.93      241.68 <
   1  15   6     3123.97     3633.39      268.84 o
   2  15   6     7645.19     7442.93      327.31 o
   3  15   6     1145.98     1532.24      318.92 o
  -3  16   6     6215.36     5253.45      409.35 o
  -2  16   6     4368.83     3436.64      357.22 o
  -1  16   6    11666.37    11414.95      462.97 o
   0  16   6    12227.72    12074.66      383.39 o
   1  16   6    21358.05    20504.40      475.46 o
   2  16   6      128.87      102.08      254.02 <
   3  16   6      -81.50       72.46      465.64 <
  -3  17   6     -105.84        6.41      333.10 <
  -2  17   6      595.40      152.82      505.10 <
  -1  17   6     8104.81     8086.04      429.88 o
   0  17   6     2510.98     2796.63      293.00 o
   1  17   6     4243.42     4407.90      369.09 o
   2  17   6    24779.03    24960.25      602.63 o
  -2  18   6       10.38      369.42      508.56 <
   1  18   6      141.15      206.33      539.03 <
  -7   1   7     5699.74     5670.34      299.36 o
  -6   1   7    39012.18    38751.09      545.23 o
  -5   1   7    42415.60    43081.01      503.46 o
  -4   1   7    17462.83    17330.00      194.32 o
  -3   1   7     1095.59     1256.63       71.12 o
  -2   1   7   122823.88   121586.06      400.80 o
  -1   1   7     8569.50     8467.04      119.06 o
   0   1   7      420.54      237.82       86.11 o
   1   1   7    21455.02    23039.15      278.39 o
   2   1   7   294597.50   298113.34     1010.79 o
   3   1   7    77319.30    78680.90      840.01 o
   4   1   7    44971.30    45686.04      575.56 o
   5   1   7     1963.61     2025.60      208.24 o
   6   1   7      558.13      293.99      355.80 <
  -7   2   7     1656.74     1962.53      258.41 o
  -6   2   7     5694.33     5413.64      233.48 o
  -5   2   7    63095.20    61886.07      515.91 o
  -4   2   7    25518.17    24924.73      193.97 o
  -3   2   7   310191.69   314895.09      560.69 o
  -2   2   7    11782.29    11868.72      138.30 o
  -1   2   7    10210.57    10176.78      137.65 o
   0   2   7   539163.69   555256.81     1037.64 o
   1   2   7   102788.26   103454.20      561.38 o
   2   2   7   188249.31   190422.83      921.63 o
   3   2   7    62982.79    60945.36      724.52 o
   4   2   7     1206.99      664.24      207.21 o
   5   2   7    58916.30    59214.29      893.38 o
   6   2   7     5119.79     4513.70      419.70 o
  -7   3   7      241.60      282.74      243.23 <
  -6   3   7    11089.64    11287.38      284.71 o
  -5   3   7    28813.78    28159.09      331.34 o
  -4   3   7      645.90      484.03       93.92 o
  -3   3   7    20599.59    21573.87      194.48 o
  -2   3   7   132699.72   133517.45      449.98 o
  -1   3   7   151851.16   150458.56      491.41 o
   0   3   7    16800.52    18944.93      244.77 o
   1   3   7     1523.70     1151.84      129.25 o
   2   3   7    52553.80    51773.03      498.71 o
   3   3   7    11429.57    11865.43      296.79 o
   4   3   7     1003.52      883.63      225.23 o
   5   3   7    17527.55    17649.87      527.65 o
   6   3   7    20666.45    19295.17      666.63 o
  -7   4   7       64.57       40.50      278.59 <
  -6   4   7     5520.83     5615.95      245.04 o
  -5   4   7      248.02      238.36      145.04 <
  -4   4   7     9710.56     9972.89      192.81 o
  -3   4   7       49.59       17.05       95.42 <
  -2   4   7      622.62      797.18       92.83 o
  -1   4   7    14036.82    13094.47      204.06 o
   0   4   7    23095.20    22789.38      292.47 o
   1   4   7    71323.42    70348.29      440.28 o
   2   4   7      432.30      301.53      139.32 o
   3   4   7     9917.60     9760.34      278.93 o
   4   4   7      230.12      245.49      159.20 <
   5   4   7       91.06       90.83      245.65 <
   6   4   7     1648.60     1569.82      366.88 o
  -7   5   7       38.12        0.26      240.80 <
  -6   5   7      221.54       70.55      187.87 <
  -5   5   7     1148.33      753.09      147.98 o
  -4   5   7     8894.96     9225.40      176.37 o
  -3   5   7   129258.88   130750.84      472.10 o
  -2   5   7   313014.38   317339.53      784.98 o
  -1   5   7   262878.19   264484.06      695.26 o
   0   5   7   140232.33   139965.02      738.85 o
   1   5   7    16309.12    16961.80      223.06 o
   2   5   7     1591.84     1411.48      157.07 o
   3   5   7      509.80      489.40      132.98 o
   4   5   7      -28.02       36.51      182.27 <
   5   5   7    11041.32    11136.87      465.30 o
   6   5   7     6105.81     5279.72      667.67 o
  -7   6   7     2155.09     2392.44      264.46 o
  -6   6   7    17388.68    16881.87      352.29 o
  -5   6   7    26198.37    26555.39      302.53 o
  -4   6   7    44185.41    43837.94      308.69 o
  -3   6   7    91083.71    92339.18      435.20 o
  -2   6   7    22924.40    22845.95      221.88 o
  -1   6   7      320.85      341.99       82.41 o
   0   6   7   183183.50   179129.97      767.80 o
   1   6   7     2029.61     1429.58      138.54 o
   2   6   7     9555.54     9634.82      178.00 o
   3   6   7    97547.71    97616.55      628.24 o
   4   6   7    33903.80    32441.26      495.63 o
   5   6   7    75192.11    73584.74     1032.28 o
   6   6   7      681.62      451.24      596.62 <
  -7   7   7       37.02      219.28      213.69 <
  -6   7   7     2712.82     2525.21      225.10 o
  -5   7   7    20287.38    20747.32      281.26 o
  -4   7   7    18194.10    18774.71      215.91 o
  -3   7   7    11457.83    11032.47      183.58 o
  -2   7   7     4171.35     4005.69      114.13 o
  -1   7   7    27837.35    25695.11      229.21 o
   0   7   7      733.36      658.10      127.60 o
   1   7   7    50786.46    52047.01      439.02 o
   2   7   7    16503.20    17078.63      276.58 o
   3   7   7    51162.55    50431.36      479.93 o
   4   7   7     6719.75     6866.63      381.60 o
   5   7   7    16318.00    16103.99      575.58 o
   6   7   7    15726.60    16028.58      948.81 o
  -7   8   7     -195.50       72.72      230.45 <
  -6   8   7    14888.75    15342.60      308.09 o
  -5   8   7       48.33       21.89      141.12 <
  -4   8   7     6825.48     6916.37      190.71 o
  -3   8   7      252.12      338.83      104.52 <
  -2   8   7       57.91       97.30       82.00 <
  -1   8   7    13304.83    14044.56      255.28 o
   0   8   7     6878.88     6787.74      204.45 o
   1   8   7    35566.95    35896.56      408.33 o
   2   8   7     9926.95    10054.30      243.08 o
   3   8   7    34140.95    35191.90      413.84 o
   4   8   7     5106.67     5113.73      379.50 o
   5   8   7    26116.15    26273.14      691.36 o
  -7   9   7     3507.09     3367.99      281.25 o
  -6   9   7    14398.83    14174.08      304.75 o
  -5   9   7    42063.04    43524.05      475.10 o
  -4   9   7     3784.34     3484.48      183.72 o
  -3   9   7    39568.46    39432.53      319.67 o
  -2   9   7      169.21      171.24      106.57 <
  -1   9   7      358.11      294.24      115.47 o
   0   9   7    33173.67    34087.86      400.48 o
   1   9   7    32868.87    32756.49      412.28 o
   2   9   7    86723.22    88153.70      767.48 o
   3   9   7    11168.37    11447.37      343.45 o
   4   9   7    15843.00    16178.17      551.91 o
   5   9   7      714.52      918.11      320.79 <
  -7  10   7    13485.00    13825.78      869.54 o
  -6  10   7    14299.48    13640.56      400.01 o
  -5  10   7      999.27      831.67      192.35 o
  -4  10   7     6744.99     6263.49      219.16 o
  -3  10   7    13035.26    12314.04      264.93 o
  -2  10   7      661.49      632.20      115.82 o
  -1  10   7    14746.70    14921.92      254.02 o
   0  10   7    88537.03    89045.91      812.64 o
   1  10   7    10864.72    10965.33      280.78 o
   2  10   7    21670.55    22505.30      356.77 o
   3  10   7    29374.20    29266.05      521.04 o
   4  10   7    18687.25    17556.17      600.08 o
   5  10   7     2974.22     2299.29      402.19 o
  -6  11   7    15506.10    14767.38      485.29 o
  -5  11   7    36735.03    37137.98      611.92 o
  -4  11   7    10982.38    10312.42      264.86 o
  -3  11   7     7114.13     7483.12      223.76 o
  -2  11   7     5541.50     5457.47      173.41 o
  -1  11   7     4057.29     4048.36      185.77 o
   0  11   7     3715.57     3692.60      228.83 o
   1  11   7    32193.30    32435.73      448.74 o
   2  11   7    47882.86    48043.29      639.45 o
   3  11   7    20287.37    20559.61      459.86 o
   4  11   7      -73.44       33.47      301.40 <
   5  11   7      506.70      773.88      372.91 <
  -6  12   7      365.79       26.07      359.83 <
  -5  12   7     8645.67     7544.37      466.75 o
  -4  12   7       61.39       43.04      224.38 <
  -3  12   7    23878.60    23015.63      501.43 o
  -2  12   7     5226.93     5741.88      241.31 o
  -1  12   7     -132.40        2.63      184.85 <
   0  12   7    17907.55    18498.85      379.47 o
   1  12   7     5371.94     5417.48      272.58 o
   2  12   7    29144.03    27961.23      459.54 o
   3  12   7      186.81      320.51      241.36 <
   4  12   7    10004.94     9629.33      529.00 o
   5  12   7      378.49      177.57      529.10 <
  -6  13   7     1957.73     1503.76      549.62 o
  -5  13   7     1185.41     1466.98      374.84 o
  -4  13   7      194.29       46.56      342.13 <
  -3  13   7     2786.69     2538.48      290.49 o
  -2  13   7     4444.70     4625.35      311.97 o
  -1  13   7    12222.53    11819.39      351.84 o
   0  13   7      448.80      881.36      206.25 <
   1  13   7       13.80      372.69      208.13 <
   2  13   7      -19.54      251.07      193.08 <
   3  13   7       30.87      109.13      243.94 <
   4  13   7      910.22      821.23      363.03 <
  -5  14   7       37.17        0.04      370.32 <
  -4  14   7    33768.85    31117.99      821.28 o
  -3  14   7    11024.67     9527.30      433.06 o
  -2  14   7    13766.67    13277.56      443.84 o
  -1  14   7      433.94      351.48      221.79 <
   0  14   7     5888.04     5482.89      298.87 o
   1  14   7     4562.77     4629.13      286.86 o
   2  14   7     2810.54     3238.73      272.38 o
   3  14   7    11870.30    12601.81      456.01 o
   4  14   7    27872.00    27168.20     1140.69 o
  -4  15   7      448.88      402.18      413.09 <
  -3  15   7    14644.73    13378.57      494.30 o
  -2  15   7    53637.47    50798.52      802.38 o
  -1  15   7    33458.34    32796.78      655.25 o
   0  15   7    20318.00    19543.03      450.36 o
   1  15   7      111.10      205.19      240.46 <
   2  15   7     1314.07     1505.47      248.77 o
   3  15   7     3519.23     3271.17      357.45 o
  -3  16   7     3361.04     4141.64      571.81 o
  -2  16   7       17.30        6.78      312.70 <
  -1  16   7      285.42      314.73      297.23 <
   0  16   7     4381.33     3831.61      310.14 o
   1  16   7      365.73      452.83      258.96 <
   2  16   7       84.38        9.98      360.95 <
  -3  17   7       89.92      455.00      561.41 <
  -2  17   7      360.59      147.31      566.77 <
  -1  17   7      -60.18      141.74      576.77 <
   0  17   7      168.80        1.70      373.74 <
   1  17   7      349.63      654.22      304.26 <
   2  17   7     2687.14     2341.28      418.28 o
   1  18   7    20026.50    20618.26     1005.16 o
  -7   0   8      576.13      696.05      341.41 <
  -6   0   8    21336.75    20951.37      606.96 o
  -5   0   8    24505.35    25073.21      570.56 o
  -4   0   8    14635.03    13598.03      304.09 o
  -3   0   8    80785.12    82912.57      429.13 o
  -2   0   8       48.61      101.06      161.20 <
  -1   0   8   139972.67   140796.53      776.85 o
   0   0   8   470509.00   492021.59     1786.53 o
   1   0   8    87127.45    90484.40      814.80 o
   2   0   8    44392.80    45263.58      630.11 o
   3   0   8    13192.90    14993.73      640.43 o
   4   0   8   124117.99   126893.08     1691.01 o
   5   0   8    59776.64    58505.12      889.57 o
   6   0   8     5298.05     4505.83      625.87 o
  -7   1   8     3343.15     3173.45      283.00 o
  -6   1   8     1477.34     1527.55      239.94 o
  -5   1   8     2893.68     2625.04      229.74 o
  -4   1   8     4250.11     4226.04      141.87 o
  -3   1   8   150558.20   144928.78      411.14 o
  -2   1   8    21992.82    26589.55      248.83 o
  -1   1   8   322610.41   324673.34      889.71 o
   0   1   8    26756.98    27788.89      274.28 o
   1   1   8    19019.65    19858.91      289.40 o
   2   1   8    38237.45    38008.55      404.84 o
   3   1   8    72344.95    73522.78      878.25 o
   4   1   8     1830.03     2636.19      285.48 o
   5   1   8      972.40     1102.88      212.27 o
   6   1   8    11054.45    11464.32      545.96 o
  -7   2   8     1890.99     2138.52      248.42 o
  -6   2   8       80.13       12.83      212.27 <
  -5   2   8    19936.55    20354.91      379.03 o
  -4   2   8     1934.81     2061.57       97.55 o
  -3   2   8   112155.63   111096.51      405.26 o
  -2   2   8    57840.27    58988.84      384.51 o
  -1   2   8    72506.66    77201.93      377.27 o
   0   2   8   117278.20   120993.28      527.04 o
   1   2   8   117688.01   118980.93      644.04 o
   2   2   8    34758.30    35250.62      443.51 o
   3   2   8    43662.45    45183.23      662.73 o
   4   2   8    15397.47    15801.44      375.62 o
   5   2   8    13116.75    13274.51      519.84 o
   6   2   8      699.57      737.67      372.96 <
  -7   3   8     3414.60     3444.34      279.23 o
  -6   3   8    24356.32    24511.26      458.13 o
  -5   3   8     5300.53     4941.04      219.44 o
  -4   3   8    13042.43    13015.71      185.17 o
  -3   3   8    12355.48    12915.07      149.04 o
  -2   3   8    38912.42    39225.36      318.10 o
  -1   3   8    37831.96    37828.02      292.87 o
   0   3   8       97.58       59.31      100.34 <
   1   3   8   181733.77   180666.97      797.04 o
   2   3   8    60642.64    63542.82      572.51 o
   3   3   8   154307.52   152531.31      827.38 o
   4   3   8    26046.45    25328.17      590.98 o
   5   3   8      -57.23       56.80      318.97 <
   6   3   8     1820.73     1599.36      388.52 o
  -7   4   8      787.29      826.26      256.20 o
  -6   4   8     2288.52     2059.40      265.37 o
  -5   4   8    13886.10    13139.98      288.64 o
  -4   4   8    75858.22    76403.59      519.39 o
  -3   4   8   114676.01   119210.97      456.88 o
  -2   4   8      618.16      520.44       97.01 o
  -1   4   8    11901.50    11609.08      179.69 o
   0   4   8   228005.31   231347.81      928.43 o
   1   4   8   127560.50   127720.51      622.75 o
   2   4   8    35656.30    37081.06      454.66 o
   3   4   8    15813.20    16324.16      346.95 o
   4   4   8    12677.37    11806.11      333.97 o
   5   4   8    16527.45    17740.66      564.11 o
   6   4   8     1909.59     1716.48      381.88 o
  -7   5   8     2901.03     2837.03      271.78 o
  -6   5   8    47558.50    47535.04      599.89 o
  -5   5   8    19420.30    19187.94      329.53 o
  -4   5   8    60975.17    60684.54      390.88 o
  -3   5   8      141.94       32.59      113.03 <
  -2   5   8    20395.31    20523.19      207.90 o
  -1   5   8    27231.07    27105.09      296.02 o
   0   5   8     8288.77     8025.30      181.83 o
   1   5   8    10864.30    10673.67      198.87 o
   2   5   8    31741.26    31366.01      433.57 o
   3   5   8     5528.14     5834.22      211.47 o
   4   5   8     2281.85     2428.84      212.91 o
   5   5   8    10037.10     9701.02      483.66 o
   6   5   8    25732.00    26332.75     1130.99 o
  -7   6   8     1118.40     1291.63      257.44 o
  -6   6   8    24347.90    23467.80      470.84 o
  -5   6   8     3183.95     3362.28      194.67 o
  -4   6   8    19142.92    19092.66      228.26 o
  -3   6   8    10612.30    10213.95      182.58 o
  -2   6   8    44119.32    44808.07      328.77 o
  -1   6   8     7711.59     7970.02      155.28 o
   0   6   8    14286.93    14577.52      281.42 o
   1   6   8     1702.16     1811.92      117.61 o
   2   6   8    29002.30    28244.92      363.71 o
   3   6   8     7241.76     7066.88      237.16 o
   4   6   8    32875.59    31235.39      694.88 o
   5   6   8      726.39      886.15      312.51 <
  -7   7   8      396.93      458.33      264.78 <
  -6   7   8       83.25        0.21      227.77 <
  -5   7   8      622.71      581.95      153.36 o
  -4   7   8       43.02       68.36      112.69 <
  -3   7   8    64199.22    63573.19      395.07 o
  -2   7   8    58460.85    55986.53      361.30 o
  -1   7   8    84197.33    85755.12      435.75 o
   0   7   8    31917.23    31722.96      427.80 o
   1   7   8      706.16      615.70      134.52 o
   2   7   8     2994.49     3186.79      173.94 o
   3   7   8    15056.55    15094.86      305.59 o
   4   7   8     3065.17     2729.54      363.34 o
   5   7   8     1494.35     1387.49      345.19 o
  -7   8   8    13460.60    13263.58      462.32 o
  -6   8   8    11518.85    11157.38      359.36 o
  -5   8   8      432.58      668.25      176.52 <
  -4   8   8    15741.46    15647.60      256.70 o
  -3   8   8    51916.93    52035.02      364.84 o
  -2   8   8    20143.18    20153.56      225.90 o
  -1   8   8     5294.75     4945.93      163.14 o
   0   8   8    30256.40    29884.02      382.24 o
   1   8   8    25862.82    25509.88      350.86 o
   2   8   8       95.01      102.54      156.69 <
   3   8   8    33478.30    33091.43      428.23 o
   4   8   8    35580.20    34095.20      751.25 o
   5   8   8    20314.90    18870.23      655.11 o
  -7   9   8      209.87      166.64      292.10 <
  -6   9   8    18919.10    18679.91      427.35 o
  -5   9   8    25131.00    24730.07      389.53 o
  -4   9   8    27541.98    26783.77      333.70 o
  -3   9   8      493.72      638.87      119.56 o
  -2   9   8     3334.60     2856.22      144.92 o
  -1   9   8    16976.65    16630.18      306.32 o
   0   9   8       18.48        0.83      158.53 <
   1   9   8     6524.75     6343.42      221.29 o
   2   9   8    46899.82    46864.11      489.23 o
   3   9   8    11095.50    11885.66      353.21 o
   4   9   8       70.82       30.00      307.22 <
   5   9   8     1534.44     1373.90      375.20 o
  -6  10   8     3472.69     3506.50      327.99 o
  -5  10   8    10384.80    10065.72      291.34 o
  -4  10   8      504.52      606.35      147.54 o
  -3  10   8    30528.60    30307.30      342.61 o
  -2  10   8       91.20      112.38      119.43 <
  -1  10   8    18168.42    17796.10      288.71 o
   0  10   8    19427.47    19817.79      352.81 o
   1  10   8    33249.15    33128.60      447.15 o
   2  10   8    17612.05    17715.44      337.87 o
   3  10   8    20003.40    20295.72      452.72 o
   4  10   8     1328.63     1369.59      342.81 o
   5  10   8     8568.36     8179.64      505.57 o
  -6  11   8     2941.49     3036.09      331.75 o
  -5  11   8    10656.95    10029.26      349.01 o
  -4  11   8    20090.83    20515.76      310.22 o
  -3  11   8      623.81      969.86      162.25 o
  -2  11   8       92.92        0.01      145.20 <
  -1  11   8      349.93      619.71      183.92 <
   0  11   8     2800.40     3937.26      286.64 o
   1  11   8     5947.40     5538.79      260.89 o
   2  11   8    11887.00    11769.76      384.07 o
   3  11   8    11431.33    11036.58      391.23 o
   4  11   8     -185.45        2.21      352.28 <
   5  11   8       -5.60        9.83      484.08 <
  -6  12   8     5678.33     5938.68      456.63 o
  -5  12   8     1634.94     1291.97      291.15 o
  -4  12   8    17785.90    16945.85      464.14 o
  -3  12   8    18675.13    18275.18      384.45 o
  -2  12   8    19880.07    20394.21      489.27 o
  -1  12   8     3047.57     3352.00      236.59 o
   0  12   8     5732.48     5764.91      276.70 o
   1  12   8    30042.45    29877.76      467.69 o
   2  12   8      572.39      783.06      242.29 <
   3  12   8     4731.13     4516.26      321.86 o
   4  12   8    11940.85    12366.49      547.54 o
   5  12   8     1930.99     1571.16      630.45 o
  -5  13   8     7014.31     5629.98      378.48 o
  -4  13   8     1492.62     1128.84      279.53 o
  -3  13   8    13494.97    12386.38      440.97 o
  -2  13   8    19924.20    19221.96      510.76 o
  -1  13   8    69237.67    71785.11      703.67 o
   0  13   8     1522.24     1627.56      238.49 o
   1  13   8     1621.01     2098.65      235.52 o
   2  13   8     2358.64     2660.11      288.31 o
   3  13   8     3281.66     3220.61      317.06 o
   4  13   8     2113.44     2050.34      415.04 o
  -5  14   8     9402.88     9355.28      509.05 o
  -4  14   8      406.33      210.06      373.35 <
  -3  14   8    13783.53    13018.03      472.98 o
  -2  14   8     3532.13     2925.35      347.89 o
  -1  14   8     3751.40     3784.28      310.42 o
   0  14   8    23616.07    23860.60      467.79 o
   1  14   8     1947.51     2348.78      252.66 o
   2  14   8     4878.66     4811.40      354.55 o
   3  14   8     8216.85     8194.04      418.01 o
   4  14   8      429.76      570.79      506.11 <
  -3  15   8      293.94      391.19      285.86 <
  -2  15   8     2568.59     2104.06      352.22 o
  -1  15   8     2536.74     2465.09      322.79 o
   0  15   8     1881.28     1732.98      264.33 o
   1  15   8      227.88      295.90      271.34 <
   2  15   8     -232.50      100.41      302.17 <
  -3  16   8     2351.70     2189.60      545.39 o
  -2  16   8     9839.29     9720.21      464.38 o
  -1  16   8     5157.49     5100.23      367.73 o
   0  16   8     7751.20     7055.53      421.90 o
   1  16   8    13205.50    12919.48      479.45 o
   2  16   8      -24.42      115.71      308.33 <
  -3  17   8      685.35      625.89      520.45 <
   1  17   8    10234.90    11225.02      774.97 o
   2  17   8    21779.60    20459.24     1005.88 o
  -7   1   9     1724.07     1753.81      263.96 o
  -6   1   9     1689.61     1673.83      232.58 o
  -5   1   9      186.49      181.09      175.67 <
  -4   1   9     4077.81     3976.33      134.78 o
  -3   1   9    43077.52    42256.68      331.36 o
  -2   1   9    34080.53    35505.70      294.02 o
  -1   1   9    41175.05    40109.33      400.60 o
   0   1   9     5599.21     5450.96      194.99 o
   1   1   9    47428.29    48963.12      454.82 o
   2   1   9   142999.02   147143.66      805.92 o
   3   1   9    67012.80    68429.76      890.36 o
   4   1   9    12192.60    12315.60      453.93 o
   5   1   9       92.08       22.87      250.43 <
   6   1   9     8167.28     7469.62      521.99 o
  -7   2   9     2158.07     2080.98      282.45 o
  -6   2   9    32220.33    31744.78      515.36 o
  -5   2   9    10053.59    10417.22      297.56 o
  -4   2   9      964.41      708.78      127.61 o
  -3   2   9    75246.66    74966.52      429.29 o
  -2   2   9    73480.05    72870.41      459.40 o
  -1   2   9    19888.05    19975.13      283.47 o
   0   2   9   431149.97   441046.44     1246.44 o
   1   2   9    83838.16    84246.78      583.76 o
   2   2   9    88357.02    89864.99      626.01 o
   3   2   9    68531.50    70106.45      864.25 o
   4   2   9     9176.05     9035.78      328.77 o
   5   2   9    57593.65    55527.90      911.05 o
   6   2   9      831.67      929.20      392.11 <
  -7   3   9      786.30     1179.42      258.92 o
  -6   3   9    30870.28    31215.83      509.24 o
  -5   3   9    16801.30    17251.45      360.89 o
  -4   3   9    43701.64    44356.66      364.56 o
  -3   3   9     5928.62     5386.48      135.70 o
  -2   3   9    18853.06    20295.75      245.06 o
  -1   3   9    73425.09    75040.03      592.91 o
   0   3   9     5380.68     5256.04      158.39 o
   1   3   9    22607.90    21425.42      271.84 o
   2   3   9    11397.63    11500.69      302.64 o
   3   3   9    24610.85    23781.62      382.90 o
   4   3   9      -86.42        7.26      282.54 <
   5   3   9     9246.47     9545.54      507.50 o
   6   3   9    13462.00    12731.16      618.60 o
  -7   4   9     -148.57        0.13      249.22 <
  -6   4   9     3545.12     3926.20      274.91 o
  -5   4   9     7975.07     8455.34      249.30 o
  -4   4   9     5863.80     5667.16      193.86 o
  -3   4   9    16070.16    16402.30      178.31 o
  -2   4   9    18999.40    19025.06      246.87 o
  -1   4   9    41438.23    42068.96      432.53 o
   0   4   9       54.50       38.13      104.88 <
   1   4   9     7843.97     8002.52      201.27 o
   2   4   9     2168.38     2447.23      227.19 o
   3   4   9       86.07       59.21      197.55 <
   4   4   9     3921.76     3454.86      323.28 o
   5   4   9      674.71      730.97      350.74 <
  -7   5   9     2118.18     1859.35      268.17 o
  -6   5   9     1330.47     1672.11      260.95 o
  -5   5   9     1282.85      954.74      189.15 o
  -4   5   9      996.85      785.19      128.26 o
  -3   5   9    16947.38    15862.54      258.00 o
  -2   5   9    32063.18    32275.51      316.35 o
  -1   5   9    55621.44    56569.94      504.30 o
   0   5   9      532.60      450.47      144.19 o
   1   5   9     1781.70     1899.91      136.41 o
   2   5   9    85911.70    86320.62      724.58 o
   3   5   9    12862.23    12861.66      351.78 o
   4   5   9     1777.40     1709.06      327.84 o
   5   5   9     1391.19     1546.97      364.83 o
  -7   6   9     2036.42     1899.62      268.08 o
  -6   6   9     4557.87     4436.09      249.31 o
  -5   6   9    38384.61    38944.33      452.92 o
  -4   6   9    35472.62    37101.13      322.23 o
  -3   6   9   269771.19   270573.06      856.24 o
  -2   6   9    13563.05    14152.17      189.09 o
  -1   6   9    40725.00    41028.56      359.80 o
   0   6   9    50398.20    48755.07      522.32 o
   1   6   9     1707.59     1561.00      132.72 o
   2   6   9      316.50      160.31      169.91 <
   3   6   9    84588.08    84490.63      647.14 o
   4   6   9    58011.40    57609.82      917.00 o
   5   6   9    42421.10    43017.01      863.98 o
  -7   7   9      526.29      238.30      290.53 <
  -6   7   9    17212.64    17393.72      363.76 o
  -5   7   9    11087.44    11241.15      287.67 o
  -4   7   9     3337.63     3591.75      164.20 o
  -3   7   9     1006.71      657.39      122.48 o
  -2   7   9    60878.94    59699.81      407.04 o
  -1   7   9   102755.21   104615.73      536.23 o
   0   7   9    20303.20    20532.08      368.88 o
   1   7   9      185.50      211.05      136.22 <
   2   7   9     9384.03     9293.43      256.85 o
   3   7   9     6903.81     6524.38      250.98 o
   4   7   9     1269.54     1203.23      316.19 o
   5   7   9     2134.12     2209.84      375.13 o
  -7   8   9      503.67      444.19      341.19 <
  -6   8   9     3349.34     3734.01      242.40 o
  -5   8   9     4185.85     4342.13      255.60 o
  -4   8   9      916.57      880.03      143.84 o
  -3   8   9    45372.77    44789.36      359.68 o
  -2   8   9     8637.99     8192.09      193.02 o
  -1   8   9    22989.60    22834.47      279.18 o
   0   8   9     3117.36     2758.74      222.78 o
   1   8   9      394.41      500.00      147.65 <
   2   8   9     5484.53     5198.27      228.56 o
   3   8   9     4125.78     4015.65      217.45 o
   4   8   9      196.55      255.05      325.06 <
   5   8   9      321.49      239.91      324.69 <
  -7   9   9      286.44      339.27      493.48 <
  -6   9   9    10124.31     9606.99      351.77 o
  -5   9   9    16476.62    15951.35      340.07 o
  -4   9   9    15179.20    15755.21      273.06 o
  -3   9   9     1809.34     1625.64      139.24 o
  -2   9   9      226.22       31.00      106.65 <
  -1   9   9     6321.57     6339.12      186.75 o
   0   9   9      565.95      568.21      186.22 o
   1   9   9    11966.08    11719.35      288.66 o
   2   9   9     8841.78     8570.32      270.06 o
   3   9   9    20560.74    21255.94      462.24 o
   4   9   9     -285.17      111.90      343.64 <
   5   9   9     3492.54     3382.52      418.79 o
  -6  10   9    14643.97    14617.87      404.02 o
  -5  10   9      425.79      387.39      200.04 <
  -4  10   9     3403.29     3410.69      184.80 o
  -3  10   9    11290.32    11170.17      239.61 o
  -2  10   9      146.01      169.27      151.51 <
  -1  10   9    19919.85    20589.86      350.72 o
   0  10   9   149857.00   150972.16      901.89 o
   1  10   9    74831.63    73181.79      635.84 o
   2  10   9    37863.43    36237.91      478.10 o
   3  10   9    12309.70    11520.40      396.70 o
   4  10   9       62.79       60.61      334.91 <
   5  10   9     -311.99       47.75      485.63 <
  -6  11   9    20206.13    19788.96      458.51 o
  -5  11   9    22764.23    21446.09      458.52 o
  -4  11   9    29838.11    29468.79      376.66 o
  -3  11   9     1369.21     1359.47      188.97 o
  -2  11   9    14170.66    13515.60      288.83 o
  -1  11   9     9895.42    10470.01      311.06 o
   0  11   9    24433.97    25438.33      516.45 o
   1  11   9     8270.06     8323.08      284.07 o
   2  11   9     2915.23     2309.51      279.89 o
   3  11   9     9710.96     9534.85      369.90 o
   4  11   9      370.10      533.09      367.73 <
   5  11   9     7025.40     6972.76      703.27 o
  -6  12   9      633.17      659.51      364.63 <
  -5  12   9     2459.19     2160.63      307.67 o
  -4  12   9      248.02       93.46      262.01 <
  -3  12   9     7142.48     7345.03      294.94 o
  -2  12   9     2106.45     2808.11      286.70 o
  -1  12   9     1315.68     1566.48      234.46 o
   0  12   9    13308.13    14353.37      436.00 o
   1  12   9       89.63      139.96      194.56 <
   2  12   9     2563.35     2524.42      271.89 o
   3  12   9     1758.28     1781.22      282.41 o
   4  12   9      879.81      781.76      382.14 <
  -5  13   9     1516.84     1763.88      303.53 o
  -4  13   9      320.92      161.25      377.48 <
  -3  13   9      496.23      615.91      265.59 <
  -2  13   9    13259.87    12442.44      462.94 o
  -1  13   9    16916.77    15782.79      487.83 o
   0  13   9    12160.03    11283.45      368.94 o
   1  13   9     1900.97     1860.98      287.22 o
   2  13   9      111.65        3.43      239.69 <
   3  13   9       58.52      187.04      279.25 <
   4  13   9       70.09        3.38      501.08 <
  -4  14   9    31680.25    29663.71      839.34 o
  -3  14   9    69428.50    67890.78     1089.45 o
  -2  14   9    28813.37    28661.60      627.85 o
  -1  14   9     4572.63     4875.75      348.60 o
   0  14   9     1997.50     1931.17      263.10 o
   1  14   9     1971.15     1926.64      270.05 o
   2  14   9    10390.23    10710.35      449.02 o
   3  14   9    10108.50    10390.70      715.22 o
  -3  15   9     3177.75     3258.13      365.42 o
  -2  15   9    20276.70    20211.66      569.14 o
  -1  15   9     6359.67     6857.49      395.85 o
   0  15   9     4998.05     5233.94      316.27 o
   1  15   9     5203.19     5633.97      324.47 o
   2  15   9    15947.65    15292.56      617.49 o
  -3  16   9     1390.22     1307.53      561.59 <
  -2  16   9     2793.06     2407.39      627.18 o
  -1  16   9     2251.80     2000.02      445.11 o
   0  16   9     5747.19     5921.27      499.68 o
   1  16   9      258.72      290.10      311.35 <
   2  16   9     1182.81     1588.21      568.06 <
   1  17   9      318.64      521.06      550.89 <
  -7   0  10     9767.22     9214.41      546.24 o
  -6   0  10    20839.80    21328.91      651.74 o
  -5   0  10     6591.58     7099.13      401.61 o
  -4   0  10      502.03      470.01      225.99 <
  -3   0  10    60052.10    61023.83      584.07 o
  -2   0  10    13108.50    12591.14      302.11 o
  -1   0  10     2141.96     2332.67      221.16 o
   0   0  10   254339.47   270064.38     1506.31 o
   1   0  10     9749.08     9942.41      390.67 o
   2   0  10     6281.70     6865.58      346.27 o
   3   0  10    96135.20    99064.93     1625.11 o
   4   0  10    25930.70    26422.96      926.22 o
   5   0  10    74076.00    74623.77     1069.24 o
  -7   1  10     1528.53     1324.66      277.06 o
  -6   1  10      284.34      278.08      209.79 <
  -5   1  10     4324.81     4623.39      240.68 o
  -4   1  10      402.36      408.43      147.06 <
  -3   1  10      262.37       58.27      112.92 <
  -2   1  10   158131.48   158005.72      647.47 o
  -1   1  10      887.59     1020.26      147.11 o
   0   1  10     8843.79     9005.49      244.20 o
   1   1  10    28624.85    29130.55      396.11 o
   2   1  10    47735.20    49117.40      511.04 o
   3   1  10    28585.75    30186.18      663.41 o
   4   1  10    14054.85    14207.60      521.00 o
   5   1  10     9095.55     9995.96      381.39 o
  -7   2  10     1681.92     1520.68      274.88 o
  -6   2  10     9701.65     9760.11      347.81 o
  -5   2  10    13740.10    12940.32      341.76 o
  -4   2  10    42376.06    43218.66      421.75 o
  -3   2  10    67332.43    69200.66      428.51 o
  -2   2  10    26704.68    28462.00      280.90 o
  -1   2  10   150635.33   151812.28      899.51 o
   0   2  10    20686.72    21416.13      316.97 o
   1   2  10    38830.42    39310.69      436.52 o
   2   2  10    19137.93    18835.41      337.39 o
   3   2  10    32648.17    32112.99      514.62 o
   4   2  10     1209.01     1438.48      244.45 o
   5   2  10    12661.85    12240.45      530.81 o
  -7   3  10     1361.51     1508.92      259.97 o
  -6   3  10     1669.76     1337.97      246.03 o
  -5   3  10    22081.88    22411.62      417.03 o
  -4   3  10      928.99      665.90      170.98 o
  -3   3  10     3177.50     3201.27      142.12 o
  -2   3  10    20556.32    20794.12      275.08 o
  -1   3  10     3117.59     2980.08      199.50 o
   0   3  10       70.29       64.93      150.62 <
   1   3  10    34788.38    36397.34      411.33 o
   2   3  10    38652.50    38701.99      527.48 o
   3   3  10    18128.33    19220.71      406.96 o
   4   3  10      332.42      697.21      316.85 <
   5   3  10    10146.46    10583.80      543.48 o
  -7   4  10     7878.69     7933.54      367.15 o
  -6   4  10    26128.28    26038.05      422.58 o
  -5   4  10     9945.63    10677.08      323.37 o
  -4   4  10      401.74       90.65      144.87 <
  -3   4  10    91528.85    91155.64      562.95 o
  -2   4  10      174.63       47.46      114.01 <
  -1   4  10     5000.54     5430.79      292.13 o
   0   4  10   128022.01   128057.63      691.09 o
   1   4  10    19379.93    20490.47      299.76 o
   2   4  10    18139.70    18864.53      456.08 o
   3   4  10    41517.64    41739.07      579.25 o
   4   4  10    18247.90    17468.88      563.15 o
   5   4  10    34592.35    33603.02      823.68 o
  -7   5  10     4143.26     4039.14      307.61 o
  -6   5  10    24373.28    25135.29      417.78 o
  -5   5  10    58040.18    58328.72      493.10 o
  -4   5  10    23672.31    25300.88      299.81 o
  -3   5  10      799.17      783.80      143.74 o
  -2   5  10    32240.02    32409.58      335.29 o
  -1   5  10    27489.80    28020.71      521.40 o
   0   5  10    20322.30    21571.78      299.46 o
   1   5  10     1848.86     2094.39      160.41 o
   2   5  10    28848.24    28446.71      462.41 o
   3   5  10    20040.37    21050.89      437.70 o
   4   5  10      -17.01       26.70      301.65 <
   5   5  10     1174.19      650.44      388.16 o
  -7   6  10       41.81      119.16      306.99 <
  -6   6  10     3116.94     2947.07      237.49 o
  -5   6  10     4919.20     4675.32      238.86 o
  -4   6  10     3049.10     2942.50      168.59 o
  -3   6  10     5310.17     5288.85      194.80 o
  -2   6  10     3965.83     4510.96      139.36 o
  -1   6  10     2330.34     2409.63      149.25 o
   0   6  10    69901.74    69469.13      642.07 o
   1   6  10    16479.63    16718.48      347.44 o
   2   6  10    81505.96    80158.88      755.13 o
   3   6  10    10962.80    10010.08      289.73 o
   4   6  10    38955.40    36976.89      792.48 o
   5   6  10     4169.20     3382.66      437.47 o
  -7   7  10     1743.60     2261.89      396.47 o
  -6   7  10     1249.80     1377.06      214.37 o
  -5   7  10    12121.55    12795.82      340.08 o
  -4   7  10     2250.42     2212.56      160.09 o
  -3   7  10    13334.00    13297.70      239.13 o
  -2   7  10    26937.38    27574.63      352.53 o
  -1   7  10     1426.40     1379.49      135.58 o
   0   7  10      608.80      848.94      177.43 o
   1   7  10    32307.50    31989.27      479.17 o
   2   7  10    38605.45    37746.84      471.05 o
   3   7  10    13245.88    12419.86      312.65 o
   4   7  10     8409.54     8939.91      482.96 o
   5   7  10     1609.72     1489.23      376.62 o
  -7   8  10     4688.70     4169.85      648.79 o
  -6   8  10     2997.49     2677.90      269.33 o
  -5   8  10     6749.68     7207.56      299.17 o
  -4   8  10    35300.28    34665.57      416.18 o
  -3   8  10    99268.48    99614.05      566.03 o
  -2   8  10     2005.82     1489.78      161.65 o
  -1   8  10      687.52      533.12      133.67 o
   0   8  10    62419.50    62055.93      659.00 o
   1   8  10    48044.82    47305.74      509.29 o
   2   8  10    20384.57    20151.92      368.60 o
   3   8  10     8110.99     7935.86      284.93 o
   4   8  10     2315.77     2010.09      365.36 o
   5   8  10    12702.60    12249.03      563.71 o
  -7   9  10      518.01      475.20      475.39 <
  -6   9  10     4205.20     4004.59      299.69 o
  -5   9  10     4948.48     4772.55      277.72 o
  -4   9  10      929.08     1170.19      171.24 o
  -3   9  10    18479.44    18672.16      264.22 o
  -2   9  10    86133.92    83189.52      575.04 o
  -1   9  10    97621.75    97780.30      790.53 o
   0   9  10    38158.86    38419.36      538.77 o
   1   9  10     1466.69     1485.95      199.89 o
   2   9  10     4225.86     3484.09      242.74 o
   3   9  10    11938.76    11182.63      389.70 o
   4   9  10      328.83      306.30      329.19 <
   5   9  10      457.56      295.00      499.35 <
  -6  10  10     4102.78     3608.06      344.65 o
  -5  10  10    14593.90    13914.68      380.78 o
  -4  10  10      -48.72      171.50      163.24 <
  -3  10  10    15499.82    15156.57      315.16 o
  -2  10  10      235.26      240.67      167.72 <
  -1  10  10    11385.50    11962.51      479.01 o
   0  10  10     7328.76     7580.92      297.71 o
   1  10  10     4124.86     4065.93      239.56 o
   2  10  10     1993.44     2109.62      215.41 o
   3  10  10     9426.87     9184.50      365.55 o
   4  10  10      -72.39      231.89      365.66 <
   5  10  10     5757.98     5404.06      706.05 o
  -6  11  10       34.63        6.51      302.56 <
  -5  11  10     6565.66     6595.55      318.21 o
  -4  11  10     3532.65     3215.61      251.13 o
  -3  11  10      699.57      681.03      184.19 o
  -2  11  10    49204.47    49203.29      709.93 o
  -1  11  10    15627.37    14637.23      462.79 o
   0  11  10    39348.50    41487.95      793.44 o
   1  11  10     1068.01      954.40      202.84 o
   2  11  10     1271.53     1333.18      256.01 o
   3  11  10      407.28      405.22      257.46 <
   4  11  10      -82.42      240.67      376.33 <
  -6  12  10      417.31      227.95      359.59 <
  -5  12  10     1170.32     1195.42      292.68 o
  -4  12  10    31900.53    30351.13      606.84 o
  -3  12  10    36212.30    35908.82      655.82 o
  -2  12  10    10901.97    10826.82      413.34 o
  -1  12  10      -42.25      138.60      225.07 <
   0  12  10    24663.10    24014.18      675.93 o
   1  12  10    12133.43    11603.38      397.01 o
   2  12  10    11272.77    11979.17      419.06 o
   3  12  10     1964.14     1868.30      280.32 o
   4  12  10     6986.27     6187.46      678.23 o
  -5  13  10    11376.15    11604.33      585.59 o
  -4  13  10     2862.77     2852.12      408.63 o
  -3  13  10      360.51      131.93      301.61 <
  -2  13  10     9335.84     8740.56      426.72 o
  -1  13  10    12135.27    12029.45      449.11 o
   0  13  10     1294.78     1363.78      245.15 o
   1  13  10     6804.54     6860.10      454.15 o
   2  13  10    15022.25    14501.93      601.63 o
   3  13  10     8876.71     8992.32      530.53 o
  -3  14  10     3133.87     3108.84      345.36 o
  -2  14  10     1784.66     1493.89      338.57 o
  -1  14  10      999.10     1120.08      300.08 o
   0  14  10     5887.36     6050.00      323.02 o
   1  14  10     2511.45     2573.68      321.59 o
   2  14  10      151.31      435.56      388.66 <
  -3  15  10     1370.78     1401.47      559.58 <
  -2  15  10      920.06      973.46      334.02 <
  -1  15  10     3663.52     3299.04      345.71 o
   0  15  10      306.23      421.57      301.16 <
   1  15  10      379.44      185.00      382.97 <
   2  15  10      400.39      631.16      413.19 <
  -3  16  10     3455.25     2730.58      613.75 o
  -2  16  10     4783.85     4306.49      661.02 o
   1  16  10    11119.70    12498.69      787.84 o
  -7   1  11     1777.49     1802.55      301.14 o
  -6   1  11     1201.84     1282.05      267.15 o
  -5   1  11     1737.27     1737.40      234.40 o
  -4   1  11     8307.49     8789.21      242.07 o
  -3   1  11    19172.26    19648.75      272.11 o
  -2   1  11    13580.90    13709.77      256.53 o
  -1   1  11    52604.57    55184.53      517.06 o
   0   1  11    14896.38    14966.60      311.51 o
   1   1  11      -55.24      105.84      165.05 <
   2   1  11     8696.88     8369.53      291.65 o
   3   1  11       84.53      467.98      339.68 <
   4   1  11     6345.77     7026.18      405.03 o
   5   1  11    10640.33    11216.81      429.87 o
  -7   2  11     5410.27     5646.58      345.03 o
  -6   2  11    36672.52    34502.66      586.08 o
  -5   2  11       58.89       80.56      189.35 <
  -4   2  11      361.84      207.14      158.37 <
  -3   2  11    84738.15    87347.30      577.27 o
  -2   2  11      259.03      175.30      115.78 <
  -1   2  11      122.65       31.05      155.53 <
   0   2  11    83401.22    85628.28      632.31 o
   1   2  11    13469.80    13032.90      303.56 o
   2   2  11     9722.83     9516.12      292.12 o
   3   2  11    35855.87    36388.70      576.15 o
   4   2  11    14336.90    13705.29      446.21 o
   5   2  11    30292.37    28935.60      622.10 o
  -7   3  11      573.96      708.75      271.77 <
  -6   3  11    30358.20    30239.40      469.95 o
  -5   3  11    35739.25    34959.90      521.70 o
  -4   3  11    22855.20    23230.06      345.76 o
  -3   3  11      606.20      625.85      143.46 o
  -2   3  11      487.55      377.67      120.87 o
  -1   3  11    29817.87    30193.47      454.44 o
   0   3  11     3119.87     2698.41      192.68 o
   1   3  11    10981.50    11841.05      283.22 o
   2   3  11    73905.96    73339.36      647.85 o
   3   3  11    31824.73    32079.99      542.31 o
   4   3  11     1721.77     1976.98      341.56 o
   5   3  11      -52.33       39.58      376.12 <
  -7   4  11      707.61      684.49      274.93 <
  -6   4  11      611.48      617.91      222.58 <
  -5   4  11     9586.82     9221.84      336.37 o
  -4   4  11     1813.44     1642.89      164.34 o
  -3   4  11     9973.22     9935.39      237.13 o
  -2   4  11     2744.81     3036.43      156.89 o
  -1   4  11     8531.60     7873.02      341.04 o
   0   4  11    28344.40    28500.82      449.20 o
   1   4  11     8139.96     8518.11      288.79 o
   2   4  11    28597.75    28985.34      598.34 o
   3   4  11     4333.21     4479.73      284.96 o
   4   4  11     4002.14     4139.11      387.70 o
   5   4  11       -7.57        4.98      368.39 <
  -7   5  11      -82.73       24.87      385.23 <
  -6   5  11     6410.28     6362.69      284.94 o
  -5   5  11    19342.92    18654.96      325.61 o
  -4   5  11    47871.60    48241.18      461.71 o
  -3   5  11     1895.02     1674.41      170.16 o
  -2   5  11     6190.28     6297.34      213.06 o
  -1   5  11      216.70      271.18      220.53 <
   0   5  11     7849.40     7962.47      293.18 o
   1   5  11    43709.73    44184.64      572.05 o
   2   5  11    28164.97    28334.40      483.82 o
   3   5  11    32750.33    32104.51      553.68 o
   4   5  11     1544.07     1540.22      362.73 o
   5   5  11     1343.60     1091.78      402.30 o
  -7   6  11      208.13      374.20      491.05 <
  -6   6  11     9180.14     8375.62      309.09 o
  -5   6  11    16475.88    15724.73      350.70 o
  -4   6  11    35213.43    36767.71      373.87 o
  -3   6  11    55472.08    55409.62      474.42 o
  -2   6  11    53983.82    54530.16      414.16 o
  -1   6  11     -111.83        2.71      164.06 <
   0   6  11    49457.95    49151.52      496.77 o
   1   6  11     4884.58     4965.23      271.85 o
   2   6  11     6320.38     6545.81      302.77 o
   3   6  11    30883.83    30251.56      454.21 o
   4   6  11    21095.05    21267.94      638.79 o
   5   6  11    35791.00    33164.65      857.92 o
  -7   7  11     1684.55     1786.11      534.82 o
  -6   7  11     4350.44     4627.84      264.46 o
  -5   7  11     3032.51     3277.65      255.15 o
  -4   7  11      747.03      728.76      150.75 o
  -3   7  11    39496.55    40235.88      385.62 o
  -2   7  11    78587.91    80070.52      600.80 o
  -1   7  11   111567.66   108862.72      803.45 o
   0   7  11    35865.93    36457.91      512.30 o
   1   7  11        1.96       28.56      198.36 <
   2   7  11    15235.77    15139.32      341.98 o
   3   7  11    30840.00    29539.71      458.24 o
   4   7  11     3873.60     3693.13      412.09 o
   5   7  11       26.01       27.18      497.20 <
  -7   8  11     4023.38     4702.90      632.02 o
  -6   8  11      767.00     1146.30      246.39 o
  -5   8  11    16292.85    16138.42      394.46 o
  -4   8  11     6102.09     6096.71      234.76 o
  -3   8  11    20333.10    19488.79      294.30 o
  -2   8  11     6256.90     6111.20      213.01 o
  -1   8  11     1794.82     1853.98      245.16 o
   0   8  11    12134.20    12015.40      356.95 o
   1   8  11     1930.45     2101.18      208.80 o
   2   8  11     9357.73     8860.83      292.70 o
   3   8  11     2103.67     2574.45      223.04 o
   4   8  11     1304.72     1257.77      371.65 o
   5   8  11     8059.36     7544.03      712.52 o
  -6   9  11     2367.80     2710.80      270.15 o
  -5   9  11     2884.35     3012.46      256.50 o
  -4   9  11      162.63      127.07      170.55 <
  -3   9  11     1156.43     1095.60      168.05 o
  -2   9  11    20596.16    20004.39      319.71 o
  -1   9  11    55295.05    56287.95      878.36 o
   0   9  11      992.36     1083.58      231.50 o
   1   9  11     3589.98     3787.35      237.25 o
   2   9  11     1869.61     1850.00      215.85 o
   3   9  11      328.11      478.66      253.25 <
   4   9  11       92.37        3.48      347.85 <
   5   9  11     2612.89     2098.20      633.97 o
  -6  10  11     6694.07     5911.49      399.88 o
  -5  10  11     5891.80     6020.96      305.33 o
  -4  10  11     6419.45     6611.42      283.70 o
  -3  10  11    17962.20    17408.60      372.19 o
  -2  10  11      336.04      673.09      303.79 <
  -1  10  11    35398.00    35732.55      742.97 o
   0  10  11    58940.55    59126.36      952.76 o
   1  10  11   124737.51   122811.09      870.85 o
   2  10  11    37399.65    34880.27      512.99 o
   3  10  11     2652.09     2357.82      301.90 o
   4  10  11       82.69      318.21      380.29 <
  -6  11  11     8272.51     8402.56      417.10 o
  -5  11  11     7679.56     7493.91      383.28 o
  -4  11  11     1824.28     1745.72      265.83 o
  -3  11  11     1256.67     1035.93      261.59 o
  -2  11  11    36072.20    34129.64      780.35 o
  -1  11  11    35609.40    34531.38      786.37 o
   0  11  11     3773.54     3748.84      393.75 o
   1  11  11      616.27      350.24      250.04 <
   2  11  11    19032.40    18057.20      489.36 o
   3  11  11     2971.57     3088.57      324.64 o
   4  11  11      341.25      464.13      523.26 <
  -5  12  11      478.98      384.86      346.08 <
  -4  12  11     7523.85     7745.38      503.11 o
  -3  12  11     3131.23     3165.68      330.02 o
  -2  12  11    15897.07    14894.22      494.30 o
  -1  12  11     -145.74       82.88      339.19 <
   0  12  11     8471.68     8162.36      492.32 o
   1  12  11     2051.51     1727.50      401.60 o
   2  12  11     3077.08     3584.70      313.49 o
   3  12  11     3474.71     3292.43      427.35 o
  -4  13  11      117.80       13.20      522.87 <
  -3  13  11     3689.45     3365.62      344.90 o
  -2  13  11    10145.65    10150.36      457.19 o
  -1  13  11    13364.85    14099.36      554.02 o
   0  13  11     2045.16     2109.03      421.19 o
   1  13  11      -75.56       24.08      461.21 <
   2  13  11     4869.67     4473.80      458.80 o
   3  13  11     5405.95     5565.30      619.28 o
  -3  14  11    10081.49    10236.56      452.77 o
  -2  14  11    24985.77    23692.94      621.75 o
  -1  14  11     1433.44     1365.92      312.94 o
   0  14  11      203.51      329.06      352.29 <
   1  14  11    13063.75    13344.31      627.55 o
   2  14  11     1262.52     1539.87      549.95 <
  -3  15  11      155.65      111.65      503.18 <
  -2  15  11     2931.08     3987.00      601.90 o
  -1  15  11     1690.03     1764.75      649.84 <
   0  15  11      -22.74        1.38      481.85 <
   1  15  11     6294.42     6043.92      490.15 o
   2  15  11    16408.90    15861.41      902.14 o
  -6   0  12    18776.45    16793.77      659.48 o
  -5   0  12    28934.50    29388.33      697.50 o
  -4   0  12    52007.00    51348.61      811.18 o
  -3   0  12   159496.00   162547.44     1022.10 o
  -2   0  12   152558.33   157699.48     1013.83 o
  -1   0  12     8311.17     8504.48      384.50 o
   0   0  12      651.80      206.05      307.42 <
   1   0  12     4209.96     4118.83      320.33 o
   2   0  12     3048.26     3419.37      318.03 o
   3   0  12    54167.40    55577.20     1367.98 o
   4   0  12    24270.70    25607.53      994.78 o
   5   0  12    18742.30    18264.76      664.37 o
  -7   1  12     1719.79     1275.78      530.34 o
  -6   1  12    18507.37    17082.78      468.43 o
  -5   1  12    14595.88    14447.26      374.03 o
  -4   1  12    14109.52    14109.67      295.62 o
  -3   1  12      124.31       23.35      148.56 <
  -2   1  12      120.99       30.95      171.45 <
  -1   1  12    61496.14    63700.51      583.80 o
   0   1  12      275.77       13.49      231.19 <
   1   1  12     7842.61     8288.45      276.29 o
   2   1  12    18827.15    19861.59      391.52 o
   3   1  12    27098.97    26394.90      553.71 o
   4   1  12      138.58       13.95      368.99 <
   5   1  12     1189.10     1304.25      300.80 o
  -7   2  12     3088.56     2665.44      670.41 o
  -6   2  12      146.63       38.05      251.63 <
  -5   2  12     2125.30     2334.36      230.31 o
  -4   2  12      125.13      148.38      181.27 <
  -3   2  12     4307.63     4623.19      218.99 o
  -2   2  12     3316.86     3521.88      197.95 o
  -1   2  12     2869.11     2665.46      209.44 o
   0   2  12      517.32      203.21      209.64 <
   1   2  12      454.39      530.55      191.63 <
   2   2  12     1970.09     1966.67      225.40 o
   3   2  12     2249.01     2936.78      275.78 o
   4   2  12       90.55      500.83      297.02 <
   5   2  12     3350.12     3585.35      455.24 o
  -7   3  12      253.71      248.86      595.78 <
  -6   3  12     7931.75     7427.60      353.45 o
  -5   3  12    18757.85    19094.17      409.05 o
  -4   3  12    16998.95    16667.97      295.19 o
  -3   3  12      886.19      847.33      184.26 o
  -2   3  12    11915.88    11881.59      282.94 o
  -1   3  12    53410.88    55450.72      542.13 o
   0   3  12     6563.00     6002.16      246.77 o
   1   3  12    12300.12    12895.35      332.17 o
   2   3  12      462.99      163.52      193.73 <
   3   3  12     1268.33     1461.45      253.08 o
   4   3  12     7037.35     7974.63      498.85 o
   5   3  12    19591.90    20627.21      725.72 o
  -6   4  12    33901.30    32004.85      500.39 o
  -5   4  12     3189.92     3180.43      226.44 o
  -4   4  12     2598.69     2744.38      197.21 o
  -3   4  12    21319.16    21759.31      326.98 o
  -2   4  12      881.30     1006.47      156.32 o
  -1   4  12     1455.42     1877.97      277.13 o
   0   4  12   114468.01   115765.30      901.60 o
   1   4  12    44202.56    44652.93      599.82 o
   2   4  12    24190.50    24091.97      596.90 o
   3   4  12     5657.05     5587.98      313.70 o
   4   4  12     5287.38     5148.06      437.76 o
   5   4  12     8935.60    10154.75      812.66 o
  -6   5  12     6241.02     6056.37      288.94 o
  -5   5  12     1744.54     1783.46      214.96 o
  -4   5  12    15477.78    14994.47      310.06 o
  -3   5  12    11979.38    11844.55      269.16 o
  -2   5  12    26693.72    28045.86      395.02 o
  -1   5  12    35537.25    37397.41      656.31 o
   0   5  12     5445.85     5797.66      289.23 o
   1   5  12     9729.86     9677.90      334.11 o
   2   5  12    32057.60    32265.51      537.99 o
   3   5  12    18777.43    18710.29      456.30 o
   4   5  12     5801.21     6033.66      433.98 o
   5   5  12      415.35      799.67      589.35 <
  -6   6  12       90.66       12.21      225.51 <
  -5   6  12     2422.35     2803.37      266.87 o
  -4   6  12       20.86       68.88      166.23 <
  -3   6  12     7473.53     7634.77      238.70 o
  -2   6  12    53461.85    55482.68      525.10 o
  -1   6  12     1302.73     1946.47      298.57 o
   0   6  12    60859.58    61937.20      580.71 o
   1   6  12     6245.37     6612.75      298.71 o
   2   6  12    21693.10    21332.99      470.57 o
   3   6  12       52.85       85.75      230.27 <
   4   6  12     2645.98     2469.93      404.00 o
   5   6  12     2464.34     2797.54      608.88 o
  -6   7  12     8410.49     7838.48      353.70 o
  -5   7  12    19057.93    18785.91      424.82 o
  -4   7  12    15105.43    14876.26      284.04 o
  -3   7  12      529.80      480.50      168.54 o
  -2   7  12     1007.13      932.67      189.04 o
  -1   7  12     2200.28     2558.20      227.63 o
   0   7  12     1745.11     2043.87      204.20 o
   1   7  12     7271.21     7167.16      312.38 o
   2   7  12    33143.62    32669.56      481.94 o
   3   7  12    21658.97    20456.18      411.65 o
   4   7  12     3088.56     2611.18      377.01 o
   5   7  12     1402.99     1157.34      574.14 <
  -6   8  12      305.79      197.36      250.11 <
  -5   8  12     3874.37     4089.74      274.91 o
  -4   8  12    25118.76    25107.42      389.34 o
  -3   8  12    57260.98    57277.01      525.02 o
  -2   8  12     6530.62     6236.04      257.30 o
  -1   8  12     2174.85     2174.50      271.14 o
   0   8  12    46154.10    45775.90      537.78 o
   1   8  12    33469.35    32914.60      472.55 o
   2   8  12     9288.26     9587.27      309.27 o
   3   8  12     2537.78     2913.94      299.11 o
   4   8  12    11082.20    10529.59      575.74 o
  -6   9  12     1261.75     1475.74      265.74 o
  -5   9  12      212.90      247.82      237.01 <
  -4   9  12      -32.22       75.40      211.66 <
  -3   9  12    30295.72    30199.48      403.25 o
  -2   9  12    34292.95    34489.16      465.61 o
  -1   9  12    57742.64    57197.75      731.84 o
   0   9  12    17539.55    16644.67      596.98 o
   1   9  12     2462.66     2167.21      234.26 o
   2   9  12    16099.90    15694.28      370.62 o
   3   9  12    15380.37    14790.04      469.67 o
   4   9  12     3039.35     2337.23      412.32 o
  -6  10  12     1893.52     2057.31      331.42 o
  -5  10  12     3261.57     2990.00      277.06 o
  -4  10  12     1609.45     1735.68      229.55 o
  -3  10  12    12618.28    12940.42      331.88 o
  -2  10  12     8601.43     8652.85      364.01 o
  -1  10  12     5959.29     6131.50      432.00 o
   0  10  12    21658.90    21050.84      656.56 o
   1  10  12     7896.67     7234.34      299.76 o
   2  10  12     9724.21     9876.85      389.20 o
   3  10  12     7273.70     7144.31      386.69 o
   4  10  12     -191.79       46.44      542.10 <
  -5  11  12       99.22      232.38      279.42 <
  -4  11  12      388.61      119.17      325.14 <
  -3  11  12    23052.43    22037.07      525.16 o
  -2  11  12    19764.30    20038.58      627.48 o
  -1  11  12    25938.60    25730.51      706.04 o
   0  11  12    12276.60    12150.35      563.86 o
   1  11  12     1493.61     1291.83      279.89 o
   2  11  12      420.37      325.84      285.18 <
   3  11  12     2393.94     2232.90      431.07 o
  -4  12  12     8846.55     9888.04      750.84 o
  -3  12  12     9733.80     9124.93      511.94 o
  -2  12  12     3397.09     3150.20      430.16 o
  -1  12  12     5195.24     4939.34      443.86 o
   0  12  12    25593.55    24449.03      744.64 o
   1  12  12    25875.90    24876.40      746.95 o
   2  12  12      684.86      740.18      352.06 <
   3  12  12      909.33     1034.97      536.34 <
  -3  13  12      440.86      359.93      363.29 <
  -2  13  12      457.88      534.87      351.11 <
  -1  13  12     6191.62     6203.06      502.79 o
   0  13  12      693.23      499.31      347.66 <
   1  13  12    10137.20     9737.44      582.47 o
   2  13  12    14195.80    13376.88      820.84 o
  -3  14  12     5806.97     5897.54      689.38 o
  -2  14  12       90.01        6.95      481.18 <
  -1  14  12     2008.64     2240.30      431.96 o
   0  14  12     2973.09     3219.30      458.46 o
   1  14  12     3486.62     2911.10      576.69 o
   2  14  12     2478.70     2547.79      574.79 o
  -3  15  12      256.52      222.97      531.58 <
  -2  15  12      -63.29      510.62      579.22 <
   1  15  12     3147.16     3651.24      653.03 o
  -6   1  13    10418.97    10726.48      388.56 o
  -5   1  13    20935.70    19776.23      452.25 o
  -4   1  13    21223.44    20814.28      362.63 o
  -3   1  13      452.84      126.08      168.38 <
  -2   1  13    49362.73    50578.70      503.98 o
  -1   1  13    18041.52    18881.37      381.09 o
   0   1  13    76019.13    80333.93      717.13 o
   1   1  13     2538.18     2461.40      217.31 o
   2   1  13      852.45      753.03      225.13 o
   3   1  13      109.28       80.84      280.62 <
   4   1  13      629.49      657.62      349.90 <
   5   1  13     8539.49     7580.87      504.80 o
  -6   2  13    10744.00    11069.18      397.20 o
  -5   2  13     8915.67     9600.10      348.94 o
  -4   2  13    12433.10    11258.30      302.49 o
  -3   2  13   161490.00   164175.59      862.20 o
  -2   2  13      492.92      867.89      303.72 <
  -1   2  13    62690.83    64684.62      622.17 o
   0   2  13    86977.15    90221.55      750.42 o
   1   2  13     2569.98     2322.81      224.15 o
   2   2  13    30755.60    31315.42      496.18 o
   3   2  13    20002.50    20720.56      507.03 o
   4   2  13      -15.13       32.25      281.87 <
   5   2  13    18116.80    18176.53     1003.98 o
  -6   3  13     3246.08     3184.09      301.61 o
  -5   3  13    11419.88    10568.72      377.27 o
  -4   3  13     5224.73     5505.35      241.48 o
  -3   3  13      231.53      296.84      189.23 <
  -2   3  13    29140.06    28701.31      514.79 o
  -1   3  13    11174.47    12273.76      367.03 o
   0   3  13     5990.88     5985.58      280.03 o
   1   3  13    11718.68    12179.53      320.01 o
   2   3  13    12039.92    12455.13      347.75 o
   3   3  13    28012.55    28009.57      655.41 o
   4   3  13     2505.38     3274.49      435.19 o
   5   3  13      368.30     1213.89      604.03 <
  -6   4  13     4378.47     3875.73      283.98 o
  -5   4  13      611.03      817.42      200.73 o
  -4   4  13     7407.41     7259.87      264.44 o
  -3   4  13    32365.92    33367.50      413.72 o
  -2   4  13     8754.91     9153.54      412.21 o
  -1   4  13    24903.13    26374.28      480.78 o
   0   4  13    51062.61    50919.03      656.42 o
   1   4  13     1415.43     1599.54      242.15 o
   2   4  13    14620.40    15188.87      508.31 o
   3   4  13     1085.02      965.60      276.00 o
   4   4  13     -203.72        0.24      372.56 <
   5   4  13     -357.57      658.71      667.44 <
  -6   5  13     9026.06     8517.80      326.62 o
  -5   5  13    18529.35    17629.35      420.88 o
  -4   5  13    14062.56    13742.73      308.32 o
  -3   5  13     5649.34     5696.80      230.66 o
  -2   5  13     8464.96     8518.43      408.89 o
  -1   5  13     2060.25     2199.44      325.34 o
   0   5  13     8859.39     9109.71      333.86 o
   1   5  13     5583.18     5723.28      305.41 o
   2   5  13    13586.60    12706.25      419.14 o
   3   5  13    10452.83    10299.96      402.61 o
   4   5  13     4741.76     4560.64      457.90 o
   5   5  13      349.96      406.17      641.23 <
  -6   6  13    11439.45    10910.90      386.25 o
  -5   6  13     5595.96     5616.65      297.49 o
  -4   6  13     1074.92      756.89      182.48 o
  -3   6  13    63651.74    64399.14      549.27 o
  -2   6  13     3051.27     3461.82      247.40 o
  -1   6  13      248.38      497.94      279.40 <
   0   6  13    88044.53    87666.69      863.07 o
   1   6  13    19176.40    19027.44      449.55 o
   2   6  13    27224.23    27068.43      537.44 o
   3   6  13     8494.34     8492.08      384.77 o
   4   6  13     3624.54     3541.49      411.07 o
   5   6  13    10998.10    12571.93      910.54 o
  -6   7  13     1291.28     1446.20      265.78 o
  -5   7  13     1666.15     1734.12      254.78 o
  -4   7  13      470.13      482.12      168.52 <
  -3   7  13      833.01      983.62      189.86 o
  -2   7  13    17223.37    17335.48      391.12 o
  -1   7  13    24864.05    26080.86      623.27 o
   0   7  13      853.23     1156.03      206.72 o
   1   7  13    10991.27    10692.64      366.92 o
   2   7  13    28465.46    28439.06      553.57 o
   3   7  13    37126.35    35982.44      546.14 o
   4   7  13     3967.41     3446.08      466.90 o
  -6   8  13     -141.22      105.39      258.20 <
  -5   8  13    12113.90    12240.32      375.75 o
  -4   8  13      977.92     1214.69      220.55 o
  -3   8  13    12739.46    12572.86      296.29 o
  -2   8  13      134.69      457.79      186.66 <
  -1   8  13     5069.95     4713.93      372.83 o
   0   8  13     1351.96     1390.05      223.64 o
   1   8  13      316.66      638.44      198.01 <
   2   8  13     3156.31     3359.70      260.72 o
   3   8  13    13252.17    12933.57      459.93 o
   4   8  13     3400.11     3334.84      421.87 o
  -6   9  13       76.83       78.11      264.34 <
  -5   9  13     5745.52     6037.49      318.12 o
  -4   9  13     2853.95     2877.03      253.68 o
  -3   9  13      343.60      555.30      174.51 <
  -2   9  13    22296.07    22994.99      499.69 o
  -1   9  13    13054.57    11776.06      427.58 o
   0   9  13    25575.10    26920.40      549.76 o
   1   9  13      -80.86      117.46      196.41 <
   2   9  13      136.26      139.25      218.89 <
   3   9  13      951.09      759.55      378.49 <
  -5  10  13      -35.73       24.31      234.21 <
  -4  10  13     7371.53     7894.56      368.56 o
  -3  10  13     7677.57     7445.79      379.43 o
  -2  10  13     1948.19     2420.69      278.40 o
  -1  10  13     2328.18     2479.45      408.14 o
   0  10  13    52738.73    51213.57      761.14 o
   1  10  13     1287.52     1185.40      267.29 o
   2  10  13    11672.30    11836.72      434.56 o
   3  10  13    10030.90     9751.68      563.50 o
  -4  11  13      -33.95      342.45      542.33 <
  -3  11  13     2628.48     3178.21      395.59 o
  -2  11  13    10256.32    10150.70      544.20 o
  -1  11  13    12190.35    12145.41      555.08 o
   0  11  13     5459.40     5215.84      354.52 o
   1  11  13     4714.83     4868.07      350.16 o
   2  11  13     7460.32     7308.30      519.07 o
   3  11  13     9837.13     9205.68      754.65 o
  -3  12  13     1544.04     1689.88      408.78 o
  -2  12  13     4087.44     4449.95      424.73 o
  -1  12  13     3076.89     3272.64      424.89 o
   0  12  13    14625.63    14674.52      483.48 o
   1  12  13     4051.01     4104.31      430.39 o
   2  12  13     6655.03     5977.64      661.52 o
  -3  13  13     1213.76     1352.32      534.92 <
  -2  13  13      944.68     1460.48      419.79 <
  -1  13  13      -20.19       30.84      338.52 <
   0  13  13     1656.79     1601.87      337.53 o
   1  13  13     9470.07     9167.86      767.97 o
   2  13  13    14645.80    14036.61      858.68 o
  -3  14  13     3348.41     4013.58      593.86 o
  -2  14  13      -34.42       43.31      579.23 <
  -6   0  14      478.81       29.64      407.41 <
  -5   0  14    37561.05    35922.14      836.35 o
  -4   0  14    62024.35    64766.61      947.64 o
  -3   0  14   163034.31   160020.78     1155.07 o
  -2   0  14    77826.05    80345.03      996.81 o
  -1   0  14    43903.09    43614.21      797.54 o
   0   0  14    33015.04    32192.62      723.92 o
   1   0  14     2502.60     2167.34      344.52 o
   2   0  14     4364.92     4411.12      394.37 o
   3   0  14     1071.39     1455.80      556.74 <
   4   0  14     8620.40     9266.49      713.20 o
   5   0  14     6903.89     7249.86      679.25 o
  -6   1  14     6730.47     6517.67      364.69 o
  -5   1  14    23086.28    21679.06      491.97 o
  -4   1  14    17150.56    17242.17      340.91 o
  -3   1  14      311.74      139.50      180.43 <
  -2   1  14     8656.33     8881.08      314.11 o
  -1   1  14    14583.70    15177.37      365.62 o
   0   1  14     1635.85     1546.99      254.65 o
   1   1  14      501.21      670.90      204.48 <
   2   1  14    27279.65    28400.94      488.33 o
   3   1  14    21845.27    21497.58      563.90 o
   4   1  14    10086.84     9067.18      567.59 o
   5   1  14      388.26        2.89      380.91 <
  -6   2  14      507.55      290.37      255.57 <
  -5   2  14     1107.37     1138.63      247.83 o
  -4   2  14     7861.42     7113.40      276.32 o
  -3   2  14      685.64      833.30      192.23 o
  -2   2  14    25681.82    26215.31      463.70 o
  -1   2  14      -23.69       65.77      209.97 <
   0   2  14    17993.08    18802.42      414.37 o
   1   2  14     2681.16     2779.43      249.96 o
   2   2  14        8.44        6.27      228.64 <
   3   2  14      488.76      731.29      326.66 <
   4   2  14      635.20      747.14      335.31 <
   5   2  14      175.93       99.78      557.38 <
  -6   3  14    15197.97    14842.43      449.25 o
  -5   3  14     9696.00    10043.35      304.21 o
  -4   3  14     1068.68     1259.15      203.14 o
  -3   3  14     3692.74     3774.41      223.30 o
  -2   3  14    23647.40    23996.99      628.64 o
  -1   3  14    95718.97    97540.80      797.87 o
   0   3  14    32806.27    32384.43      510.35 o
   1   3  14     6710.44     7175.68      303.42 o
   2   3  14      909.27      976.47      240.03 o
   3   3  14     2099.09     2545.84      311.60 o
   4   3  14      231.18      797.55      408.90 <
   5   3  14      731.83     1107.33      630.20 <
  -6   4  14    17085.65    16509.47      459.21 o
  -5   4  14       23.24       43.21      233.68 <
  -4   4  14      504.75      416.40      180.40 <
  -3   4  14    23020.30    21259.28      375.61 o
  -2   4  14     2541.78     2009.73      317.91 o
  -1   4  14    24162.63    25968.24      507.13 o
   0   4  14    61729.53    63175.61      754.76 o
   1   4  14    60976.34    61191.57      766.95 o
   2   4  14    40434.30    41706.60      824.59 o
   3   4  14     -185.47       36.99      315.93 <
   4   4  14      775.89      823.16      415.05 <
  -6   5  14     1995.98     2052.41      295.73 o
  -5   5  14      779.71      430.80      242.80 o
  -4   5  14      338.51      542.54      196.42 <
  -3   5  14     7467.33     7697.03      259.27 o
  -2   5  14    21700.95    20359.79      570.96 o
  -1   5  14    15727.23    16001.98      431.47 o
   0   5  14    16578.96    16091.27      444.42 o
   1   5  14      790.38      955.72      258.03 o
   2   5  14    11752.63    11381.03      410.38 o
   3   5  14     3462.09     3786.74      326.82 o
   4   5  14     -182.19       61.06      409.31 <
  -6   6  14     2345.94     2442.59      303.92 o
  -5   6  14      129.89       44.81      244.90 <
  -4   6  14    12386.08    11765.13      309.64 o
  -3   6  14     4371.63     4214.78      246.88 o
  -2   6  14     4280.39     3950.93      366.79 o
  -1   6  14      284.14      355.31      221.23 <
   0   6  14      -29.31        7.04      253.74 <
   1   6  14     7243.51     7287.47      303.31 o
   2   6  14     1363.94     1634.54      279.92 o
   3   6  14    20043.73    18961.01      516.83 o
   4   6  14      894.17     1082.91      419.40 <
  -6   7  14      318.03      385.37      317.14 <
  -5   7  14     2153.65     2177.10      267.65 o
  -4   7  14     4944.97     4589.05      244.96 o
  -3   7  14     1234.09     1167.52      209.68 o
  -2   7  14    12331.10    11728.20      481.81 o
  -1   7  14    14764.00    14541.81      523.62 o
   0   7  14     3483.52     3185.17      245.97 o
   1   7  14      643.78      415.19      249.30 <
   2   7  14     7416.58     7113.12      371.50 o
   3   7  14     6420.13     5834.35      320.00 o
  -6   8  14     3835.79     3493.10      370.76 o
  -5   8  14     1659.59     1419.54      268.55 o
  -4   8  14     7257.13     7083.52      309.10 o
  -3   8  14    24162.02    24529.24      392.22 o
  -2   8  14     3195.57     3316.32      363.50 o
  -1   8  14      198.30      399.40      317.49 <
   0   8  14     7331.36     7643.58      449.18 o
   1   8  14    18011.35    17426.54      412.73 o
   2   8  14      639.65      470.01      237.71 <
   3   8  14     6797.59     6930.34      478.05 o
  -6   9  14     3389.38     3271.03      637.32 o
  -5   9  14     4558.58     4448.75      309.22 o
  -4   9  14    13601.93    13684.89      457.77 o
  -3   9  14     1495.77     1077.20      239.19 o
  -2   9  14     2008.71     2403.00      282.44 o
  -1   9  14      223.26      274.51      279.35 <
   0   9  14     -194.10       86.31      303.42 <
   1   9  14    13725.23    14236.12      453.22 o
   2   9  14    24262.35    23483.41      476.27 o
   3   9  14    14096.40    12920.75      839.52 o
  -5  10  14     1921.71     2450.83      275.37 o
  -4  10  14     4290.31     3968.45      416.73 o
  -3  10  14     1806.38     1751.59      391.95 o
  -2  10  14     1578.82     1793.57      288.09 o
  -1  10  14      -44.07      324.53      363.48 <
   0  10  14    10007.95     9817.85      411.51 o
   1  10  14      333.08      249.94      281.51 <
   2  10  14     3568.40     3390.52      434.42 o
   3  10  14     2811.38     2516.46      567.59 o
  -3  11  14      545.36      890.91      371.66 <
  -2  11  14      965.58      748.98      389.25 <
  -1  11  14      282.80      154.05      328.74 <
   0  11  14       17.73        0.70      302.59 <
   1  11  14     2257.94     2594.31      330.67 o
   2  11  14     7779.79     9233.76      685.75 o
  -3  12  14     5979.17     6342.28      675.74 o
  -2  12  14       23.56       57.10      359.11 <
  -1  12  14     1919.41     1637.95      442.16 o
   0  12  14     4446.35     4544.63      358.41 o
   1  12  14    12971.40    12887.66      820.78 o
   2  12  14       95.19       18.13      534.62 <
  -3  13  14        3.68       64.00      538.37 <
  -2  13  14    10672.90     9763.27      811.95 o
  -1  13  14     7382.19     6970.18      791.23 o
  -6   1  15    10317.10    10317.68      417.05 o
  -5   1  15     9621.89     9341.07      382.60 o
  -4   1  15     8955.81     9284.13      293.83 o
  -3   1  15      923.00      881.34      183.23 o
  -2   1  15     9756.65    10007.97      336.93 o
  -1   1  15    20968.65    21800.64      433.97 o
   0   1  15     4407.61     4976.15      306.41 o
   1   1  15      560.86      758.41      253.71 <
   2   1  15    22784.50    23080.15      490.16 o
   3   1  15    13057.67    12991.25      481.96 o
   4   1  15     5321.84     4808.14      495.22 o
  -6   2  15     9434.02     9314.40      546.04 o
  -5   2  15    12298.28    11690.00      352.62 o
  -4   2  15     7951.96     8018.44      273.26 o
  -3   2  15    73305.65    72439.45      730.60 o
  -2   2  15     2888.51     2754.04      280.49 o
  -1   2  15     2112.50     1956.61      262.97 o
   0   2  15    30686.05    30773.93      528.67 o
   1   2  15    45605.14    47346.61      615.79 o
   2   2  15    22505.03    22223.02      483.44 o
   3   2  15     1035.14     1356.25      336.42 o
   4   2  15      989.87     1257.16      437.40 <
  -6   3  15      930.56     1246.71      312.45 o
  -5   3  15      279.72        2.53      251.73 <
  -4   3  15      171.79      124.85      190.91 <
  -3   3  15     9205.83     9352.88      325.05 o
  -2   3  15    19049.66    19439.68      490.13 o
  -1   3  15    67079.42    68531.53      712.19 o
   0   3  15    11923.00    12147.84      361.57 o
   1   3  15     1759.31     1868.16      261.24 o
   2   3  15     2297.19     2607.54      294.09 o
   3   3  15     2370.94     2704.47      335.55 o
  -6   4  15     6839.75     6737.67      508.65 o
  -5   4  15      860.99     1235.60      245.08 o
  -4   4  15     6414.73     6912.42      274.39 o
  -3   4  15      112.22        0.00      269.68 <
  -2   4  15     4083.20     4288.87      317.78 o
  -1   4  15      686.16      379.91      272.54 <
   0   4  15      151.06       27.14      280.21 <
   1   4  15     3618.86     3665.71      319.40 o
   2   4  15     -153.28      100.76      374.71 <
   3   4  15     2408.03     2381.14      328.96 o
   4   4  15      -16.02      783.61      722.61 <
  -6   5  15      353.06      640.18      353.21 <
  -5   5  15     3211.25     3129.44      280.69 o
  -4   5  15      443.85      181.73      219.64 <
  -3   5  15     6804.36     6941.07      293.16 o
  -2   5  15    30560.35    29633.55      706.53 o
  -1   5  15    26254.93    25528.80      540.97 o
   0   5  15    13474.70    12804.38      447.07 o
   1   5  15      433.85      273.48      244.34 <
   2   5  15     9491.76     9086.68      420.52 o
   3   5  15     8722.05     8596.15      417.83 o
  -6   6  15     8223.41     7144.52      709.53 o
  -5   6  15     1765.10     1464.02      315.98 o
  -4   6  15     3612.21     3801.69      268.48 o
  -3   6  15    16506.38    16059.05      385.23 o
  -2   6  15     9341.84     9584.38      464.37 o
  -1   6  15     1903.76     1903.95      291.18 o
   0   6  15    38866.96    36623.05      660.41 o
   1   6  15     9320.94     8488.87      336.20 o
   2   6  15    18030.27    17973.02      502.70 o
   3   6  15     1479.91     1626.02      323.12 o
  -6   7  15     7310.34     7799.27      699.26 o
  -5   7  15    20760.98    20412.00      482.88 o
  -4   7  15    14933.60    15206.13      390.18 o
  -3   7  15     9036.46     8630.74      316.91 o
  -2   7  15     4307.25     4466.64      393.97 o
  -1   7  15      651.45      443.11      257.52 <
   0   7  15     3539.72     3892.14      335.32 o
   1   7  15    12287.43    11685.15      428.22 o
   2   7  15    19682.50    19847.58      526.36 o
   3   7  15    12763.20    13108.43      603.59 o
  -5   8  15      286.57      122.64      262.07 <
  -4   8  15       71.88       81.79      268.44 <
  -3   8  15     3538.28     3532.21      324.47 o
  -2   8  15      -93.09      111.96      334.71 <
  -1   8  15     9447.43    10355.51      408.87 o
   0   8  15     1590.02     1689.34      377.08 o
   1   8  15    22109.20    22171.88      674.19 o
   2   8  15      504.88      486.38      238.82 <
   3   8  15     6286.00     6894.66      705.87 o
  -5   9  15      316.80      477.52      290.72 <
  -4   9  15     2392.79     2331.74      434.73 o
  -3   9  15      300.04      282.83      273.52 <
  -2   9  15     4329.03     3932.44      336.99 o
  -1   9  15    11707.65    11027.69      377.35 o
   0   9  15      137.57      164.06      276.26 <
   1   9  15     1079.08      899.92      283.32 o
   2   9  15      601.98      156.89      516.82 <
   3   9  15     2368.14     1971.25      599.07 o
  -5  10  15      180.48       58.99      544.60 <
  -4  10  15      576.89      284.11      481.65 <
  -3  10  15     8871.89     8415.34      552.49 o
  -2  10  15     6356.94     6228.61      362.23 o
  -1  10  15     -120.49       10.71      363.24 <
   0  10  15      319.18      350.16      276.77 <
   1  10  15     5089.44     5302.77      373.79 o
   2  10  15     2582.69     2202.85      600.04 o
  -3  11  15     1504.16     2027.03      570.13 <
  -2  11  15     3497.68     3454.92      458.53 o
  -1  11  15    13895.60    14412.73      623.17 o
   0  11  15     2464.05     2030.34      355.33 o
   1  11  15       82.86      310.27      559.89 <
   2  11  15     1396.70     1985.36      562.21 <
  -3  12  15     2764.49     3437.70      683.31 o
  -2  12  15     5284.30     4985.24      741.04 o
  -1  12  15      310.22      111.93      620.05 <
   0  12  15     5144.08     5776.53      594.60 o
  -3  13  15     1161.40     1760.44      559.69 <
  -5   0  16     1359.42     1729.76      416.59 o
  -4   0  16     4956.25     4945.34      464.39 o
  -3   0  16    16756.20    17983.88      549.79 o
  -2   0  16      179.07        2.89      293.50 <
  -1   0  16     6683.63     5935.80      455.82 o
   0   0  16    72283.34    70370.08     1090.42 o
   1   0  16    21144.45    21595.53      672.69 o
   2   0  16    57348.45    56099.45     1043.93 o
   3   0  16     8125.46     7859.39      834.15 o
  -5   1  16     3518.78     3558.38      292.84 o
  -4   1  16     4299.53     4555.12      307.71 o
  -3   1  16      881.16      779.12      227.83 o
  -2   1  16     5589.07     5238.97      291.58 o
  -1   1  16     8111.28     8283.89      333.21 o
   0   1  16      292.00      163.50      250.28 <
   1   1  16    12375.12    12885.63      415.46 o
   2   1  16    15356.70    14992.46      462.95 o
   3   1  16    21420.10    22774.75      769.05 o
  -6   2  16     -126.68       69.89      479.59 <
  -5   2  16      -94.79       80.85      260.83 <
  -4   2  16      385.06      569.42      236.53 <
  -3   2  16     1580.36     1659.69      239.86 o
  -2   2  16     1516.77     1536.35      234.16 o
  -1   2  16      132.18      102.84      252.70 <
   0   2  16     2510.55     3467.06      292.35 o
   1   2  16       76.16       97.69      288.32 <
   2   2  16     1913.86     2107.26      281.31 o
   3   2  16      736.74     1087.02      346.56 <
  -6   3  16      559.25      268.79      486.68 <
  -5   3  16      355.26      401.17      247.33 <
  -4   3  16       52.46       56.17      206.13 <
  -3   3  16    10168.75    10111.59      502.59 o
  -2   3  16    19875.07    20024.57      515.36 o
  -1   3  16    26145.06    27695.87      580.39 o
   0   3  16     3375.27     3125.06      305.04 o
   1   3  16       81.32      119.64      292.63 <
   2   3  16    10486.08    10716.69      410.97 o
   3   3  16     9914.58    11135.61      592.15 o
  -5   4  16     1054.36     1060.27      264.81 o
  -4   4  16     8132.87     7619.67      331.51 o
  -3   4  16    26605.80    25130.46      738.18 o
  -2   4  16       75.97       42.60      273.57 <
  -1   4  16     5225.70     4659.64      375.91 o
   0   4  16    57953.77    58453.31      814.27 o
   1   4  16     8640.12     9724.29      433.62 o
   2   4  16    11691.10    11734.73      587.82 o
   3   4  16     2904.59     2668.90      392.68 o
  -6   5  16      296.15      176.52      559.03 <
  -5   5  16     3909.39     3650.03      316.93 o
  -4   5  16     4596.94     4730.00      291.95 o
  -3   5  16     2860.24     2710.02      425.60 o
  -2   5  16    16380.93    15090.53      484.37 o
  -1   5  16    25273.46    25702.12      569.12 o
   0   5  16    15906.13    14810.84      482.43 o
   1   5  16     3543.88     3724.98      360.27 o
   2   5  16      154.65       10.14      340.47 <
   3   5  16      -19.81        4.00      354.09 <
  -5   6  16      -44.57        1.20      299.84 <
  -4   6  16      467.96      339.99      241.71 <
  -3   6  16     1694.87     1334.52      355.64 o
  -2   6  16      340.33       67.81      336.82 <
  -1   6  16    16686.70    16143.31      501.74 o
   0   6  16      760.26      571.25      269.32 <
   1   6  16     5906.96     5320.96      358.25 o
   2   6  16     1501.41     1703.19      322.14 o
   3   6  16     6643.72     5169.44      471.22 o
  -5   7  16     1391.98     1096.32      289.85 o
  -4   7  16       48.78       63.57      272.31 <
  -3   7  16     1789.22     1553.97      358.17 o
  -2   7  16     7170.65     6597.89      455.68 o
  -1   7  16    11336.33    10407.28      436.10 o
   0   7  16     6985.67     6669.79      383.52 o
   1   7  16        1.18       76.80      358.79 <
   2   7  16     4155.21     4166.05      352.19 o
   3   7  16     1558.04     1792.95      585.93 <
  -5   8  16     2250.03     1692.06      393.43 o
  -4   8  16     4890.71     4300.53      492.52 o
  -3   8  16    18931.70    19355.59      616.67 o
  -2   8  16     3207.12     3787.71      393.18 o
  -1   8  16     1107.10     1469.62      277.06 o
   0   8  16     6444.46     6450.75      456.76 o
   1   8  16     2273.67     1703.16      372.20 o
   2   8  16     4250.76     4654.12      336.91 o
  -4   9  16    12929.60    11935.01      852.19 o
  -3   9  16    11055.40    10368.76      459.66 o
  -2   9  16      604.71      573.75      282.42 <
  -1   9  16      767.89      707.08      256.46 o
   0   9  16      160.47       79.81      335.06 <
   1   9  16     3570.76     3074.87      418.97 o
   2   9  16     6894.27     7671.35      684.62 o
  -4  10  16      328.52      316.20      487.06 <
  -3  10  16     3583.84     3462.06      641.41 o
  -2  10  16      105.25      276.95      347.86 <
  -1  10  16      354.87      363.58      289.23 <
   0  10  16     2717.65     2397.13      422.71 o
   1  10  16       44.12        9.59      357.06 <
   2  10  16     5586.52     4598.34      653.00 o
  -3  11  16     1688.76     2791.73      645.30 <
  -2  11  16       82.60      468.37      546.74 <
  -1  11  16      227.19     1006.08      483.69 <
   0  11  16      -26.61       13.86      440.99 <
  -3  12  16     3325.37     3693.41      667.32 o
  -1  12  16     -365.07       20.37      565.42 <
   0  12  16     2478.14     2936.90      565.21 o
  -5   1  17     3292.62     3489.27      435.66 o
  -4   1  17     1074.55     1106.50      239.45 o
  -3   1  17      182.00      139.01      268.56 <
  -2   1  17     2536.91     2234.29      293.52 o
  -1   1  17      126.03       86.13      263.67 <
   0   1  17      252.10       12.67      275.49 <
   1   1  17    15403.13    15845.97      446.91 o
   2   1  17    19557.35    19016.84      505.49 o
  -6   2  17     3709.12     4451.92      623.75 o
  -5   2  17       74.08       47.21      527.86 <
  -4   2  17     -154.75      101.70      289.07 <
  -3   2  17    10548.97    10216.69      419.34 o
  -2   2  17      971.24     1174.04      296.27 o
  -1   2  17     -231.43        1.88      292.37 <
   0   2  17    60749.22    62547.64      771.36 o
   1   2  17     6601.69     7332.65      375.16 o
   2   2  17    13619.88    13224.88      451.09 o
   3   2  17     5331.91     5627.73      651.26 o
  -6   3  17      324.23      536.90      491.97 <
  -5   3  17     3545.47     3970.19      405.67 o
  -4   3  17       64.11      222.23      299.99 <
  -3   3  17     1424.98     1684.78      303.61 o
  -2   3  17    17968.37    18365.64      534.83 o
  -1   3  17    16989.03    18883.35      531.66 o
   0   3  17    16049.40    16450.53      470.01 o
   1   3  17     1419.17     1924.72      284.32 o
   2   3  17        1.70       78.56      322.02 <
   3   3  17     2115.82     1730.39      523.74 o
  -5   4  17     2452.90     2752.07      375.71 o
  -4   4  17      287.66      438.83      294.19 <
  -3   4  17     9347.81     9820.23      426.91 o
  -2   4  17    10813.93    10824.19      469.63 o
  -1   4  17    10163.77     9720.13      446.22 o
   0   4  17      710.82      635.65      318.23 <
   1   4  17     7951.99     7434.71      456.55 o
   2   4  17     -104.64        0.64      453.14 <
   3   4  17      590.73      474.88      510.47 <
  -5   5  17      286.87      267.17      322.03 <
  -4   5  17      554.69      328.94      341.96 <
  -3   5  17      862.32      729.61      411.67 <
  -2   5  17     5993.32     6512.22      389.61 o
  -1   5  17     4599.35     4664.46      372.92 o
   0   5  17     2825.64     2763.16      358.35 o
   1   5  17     4352.41     4648.65      372.98 o
   2   5  17     2009.93     2049.87      381.58 o
   3   5  17     9976.25     9736.57      735.04 o
  -5   6  17     2947.94     3114.42      566.38 o
  -4   6  17     4192.79     3937.58      344.29 o
  -3   6  17    28895.90    29458.33      782.29 o
  -2   6  17     5294.07     5859.20      384.88 o
  -1   6  17     2710.07     2783.48      307.57 o
   0   6  17     7928.87     6928.80      435.59 o
   1   6  17     7440.23     7170.58      532.92 o
   2   6  17     3554.20     3504.58      417.57 o
  -5   7  17     6451.52     6687.58      676.54 o
  -4   7  17    26158.66    26608.48      587.97 o
  -3   7  17     3009.28     2238.80      441.83 o
  -2   7  17      340.80      285.32      307.31 <
  -1   7  17     2311.86     2588.50      328.27 o
   0   7  17     1476.67      953.35      331.13 o
   1   7  17      699.42      844.03      489.91 <
   2   7  17     2614.93     2440.85      389.75 o
  -4   8  17     1736.04     1374.80      638.20 <
  -3   8  17     1767.29     2091.77      408.00 o
  -2   8  17      664.41      478.77      310.19 <
  -1   8  17     -116.25       44.52      290.12 <
   0   8  17     1247.54      992.39      387.25 o
   1   8  17     5696.89     5519.45      608.53 o
   2   8  17      699.01      901.41      535.57 <
  -3   9  17     2816.34     2593.44      425.02 o
  -2   9  17     3352.70     3700.14      432.76 o
  -1   9  17     2642.26     2790.05      342.24 o
   0   9  17     2579.85     2899.55      437.97 o
   1   9  17      218.05      263.76      363.69 <
  -3  10  17     9699.42     9929.44      820.15 o
  -2  10  17     4212.45     4087.62      453.69 o
  -1  10  17      234.71      454.01      492.48 <
   0  10  17     6455.82     6942.07      679.93 o
   0  11  17    10723.30    11931.14      782.10 o
  -4   0  18    14567.70    13221.54      652.60 o
  -3   0  18     1143.96     1667.67      350.25 o
  -2   0  18     3812.31     3375.68      409.21 o
  -1   0  18    12803.80    12137.87      555.52 o
   0   0  18    35981.70    35632.00      868.61 o
   1   0  18    28300.90    25436.80      818.56 o
  -5   1  18     2690.74     3016.00      599.23 o
  -4   1  18     9828.99     9762.89      457.35 o
  -3   1  18      365.53      316.84      312.20 <
  -2   1  18      737.60      683.41      249.93 o
  -1   1  18     4764.64     5131.41      335.31 o
   0   1  18      923.85      571.45      304.05 o
   1   1  18      590.07      312.56      320.35 <
   2   1  18    13476.30    14246.54      859.41 o
  -5   2  18     1889.29     2587.60      588.49 o
  -4   2  18     2633.15     3140.77      345.66 o
  -3   2  18     7819.95     7630.78      414.00 o
  -2   2  18     1234.95     1116.28      309.71 o
  -1   2  18     8687.29     9609.88      381.63 o
   0   2  18      357.69      240.10      290.99 <
   1   2  18      191.05      257.32      323.62 <
   2   2  18      356.15      170.18      539.38 <
  -5   3  18     1513.41     1370.47      574.69 <
  -4   3  18      351.62      478.69      320.06 <
  -3   3  18      332.64       44.01      329.74 <
  -2   3  18     2168.64     2057.64      328.00 o
  -1   3  18     3504.03     3881.33      360.36 o
   0   3  18      110.56      186.81      348.82 <
   1   3  18      295.09      502.23      313.91 <
   2   3  18     9814.66     8700.25      774.54 o
  -5   4  18     1634.22     1579.85      551.77 o
  -4   4  18     2909.80     2450.65      533.18 o
  -3   4  18    33059.40    33218.99      705.84 o
  -2   4  18    10993.60    11074.04      474.11 o
  -1   4  18      616.79      761.69      310.85 <
   0   4  18       77.87       20.66      365.64 <
   1   4  18     1142.23     1352.55      500.70 <
   2   4  18      125.91       79.22      502.58 <
  -5   5  18     1709.20     1722.96      532.56 o
  -4   5  18     4032.74     3627.56      583.53 o
  -3   5  18     1092.65     1089.46      372.36 <
  -2   5  18     4414.80     5163.25      416.06 o
  -1   5  18    17528.74    17303.09      562.51 o
   0   5  18    14148.07    14017.38      535.02 o
   1   5  18      167.81      530.44      538.86 <
   2   5  18     1216.60     1185.88      365.73 o
  -4   6  18      810.24      546.28      512.65 <
  -3   6  18     5510.28     5471.63      572.75 o
  -2   6  18      575.67      279.62      314.17 <
  -1   6  18     1597.56      720.25      362.80 o
   0   6  18     3261.95     2803.31      364.23 o
   1   6  18     -185.25        0.49      536.37 <
   2   6  18     6530.31     6392.16      472.08 o
  -4   7  18    10820.70    10604.77      775.31 o
  -3   7  18      727.30      212.74      392.78 <
  -2   7  18      194.66       23.30      318.79 <
  -1   7  18     1989.30     1733.12      338.31 o
   0   7  18      141.54       69.98      529.42 <
   1   7  18      309.30        0.92      516.33 <
  -3   8  18     8157.30     8350.33      577.12 o
  -2   8  18     1813.00     1846.51      423.36 o
  -1   8  18       65.97       16.00      363.64 <
   0   8  18    10939.20    11477.71      805.08 o
   1   8  18    17169.80    18460.07      910.67 o
  -3   9  18     1469.40     1210.02      404.73 o
  -2   9  18     5024.49     4765.93      616.17 o
  -3   1  19     -218.29       50.56      331.43 <
  -2   1  19     1804.38     1612.40      317.33 o
  -1   1  19     1234.89     1243.50      320.21 o
   0   1  19     5499.74     4514.49      375.18 o
  -3   2  19     8275.54     8408.97      557.36 o
  -2   2  19      577.83      478.69      317.66 <
  -1   2  19     2561.61     2488.99      327.14 o
   0   2  19     4932.40     4310.84      579.95 o
  -3   3  19     2674.11     1367.60      477.87 o
  -2   3  19     2475.38     2558.82      381.84 o
  -1   3  19     3920.15     4410.11      401.05 o
   0   3  19     1460.68     1837.72      567.10 <
  -3   4  19     3051.16     2873.94      488.46 o
  -2   4  19     1340.31     1378.17      482.51 <
  -1   4  19      204.00       13.47      380.84 <
  -3   5  19     6597.75     7053.66      581.27 o
  -2   5  19      419.23      245.03      441.37 <
  -3   6  19    14559.90    12740.83     1210.12 o
  -2   6  19     4697.94     5218.52      962.67 o
  -3   7  19     -294.82      113.46      837.85 <
  -3   0  20     3321.00     5866.40      818.77 o
  -2   0  20     2879.59     3904.50      640.45 o
  -3   1  20     2943.50     3903.51      788.93 o
  -2   1  20     3228.05     3175.63      504.39 o
  -3   2  20      140.50        6.11      802.28 <
  -2   2  20     2845.45     1746.80      793.45 o
  -3   3  20      623.67      314.15      813.31 <
  -3   4  20    12956.80    11144.32     1024.22 o
